# Supplementary material for: 6-Amino-3-methyl-4-(3-nitro­phen­yl)-1-phenyl-1H,4H-pyrano[2,3-c]pyrazole-5-carbonitrile
Source: Acta Crystallogr Sect E Struct Rep Online. 2011 May 20;67(Pt 6):o1454–5. doi: 10.1107/S1600536811017387 (PMC3120331; doi:10.1107/S1600536811017387)
Supplement: Supplementary file 2 [file e-67-o1454-Isup2.hkl]

# 
# h,k,l, Fc-squared, Fo-squared, sigma(Fo-squared) and status flag 
# 
data_I
_shelx_title ' 101109e in P2(1)/c' 
_shelx_refln_list_code          4 
_shelx_F_calc_maximum      222.26 
_exptl_crystal_F_000       776.00 
_reflns_d_resolution_high  0.8403 
 
loop_ 
 _symmetry_equiv_pos_as_xyz 
 'x, y, z' 
 '-x, y+1/2, -z+1/2' 
 '-x, -y, -z' 
 'x, -y-1/2, z-1/2' 
 
_cell_length_a     9.5089 
_cell_length_b    13.9137 
_cell_length_c    13.3747 
_cell_angle_alpha  90.000 
_cell_angle_beta   96.263 
_cell_angle_gamma  90.000 
 
_shelx_F_squared_multiplier     1.000 
 
loop_ 
 _refln_index_h 
 _refln_index_k 
 _refln_index_l 
 _refln_F_squared_calc 
 _refln_F_squared_meas 
 _refln_F_squared_sigma 
 _refln_observed_status 
   2   0   0     2200.48     2236.81     26.08 o 
   3   0   0        0.47        0.63      1.23 o 
   4   0   0     1222.67     1216.09     26.55 o 
   5   0   0        6.61        8.61      3.94 o 
   6   0   0        1.77        3.95      2.64 o 
   7   0   0      119.36      114.11      6.27 o 
   8   0   0       17.46        7.65      3.96 o 
   9   0   0      552.89      579.93     16.80 o 
  10   0   0        8.01       -2.09      7.35 o 
  11   0   0       47.05       31.06     10.69 o 
   1   1   0     1869.94     1662.22     46.75 o 
   2   1   0       30.29       35.97      1.28 o 
   3   1   0     3127.80     3062.44     25.44 o 
   4   1   0       66.57       51.46      2.29 o 
   5   1   0       13.94       15.72      2.00 o 
   6   1   0      453.71      435.20      7.70 o 
   7   1   0        4.13        1.90      2.09 o 
   8   1   0        0.26       -0.71      2.39 o 
   9   1   0      106.98      116.38      6.38 o 
  10   1   0      131.01      140.34     13.34 o 
  11   1   0       20.06       23.30      7.57 o 
   0   2   0      205.40      192.76      5.50 o 
   1   2   0      445.58      448.97      5.97 o 
   2   2   0    25966.10    26303.94    417.98 o 
   3   2   0      136.58      119.50      2.19 o 
   4   2   0      244.44      235.91      3.85 o 
   5   2   0       32.72       42.65      2.17 o 
   6   2   0      116.55      125.97      3.42 o 
   7   2   0      278.61      274.93      6.48 o 
   8   2   0       19.75       23.81      4.19 o 
   9   2   0       36.79       47.83      5.85 o 
  10   2   0        4.85       -0.11      4.44 o 
  11   2   0        1.88      -11.36      8.78 o 
   1   3   0     4703.75     4729.63     32.75 o 
   2   3   0    49399.46    52324.93   3400.11 o 
   3   3   0     1412.25     1385.91     11.23 o 
   4   3   0      943.76     1069.21      9.62 o 
   5   3   0        0.29       -1.62      1.08 o 
   6   3   0      167.35      163.90      4.64 o 
   7   3   0       53.07       52.15      4.82 o 
   8   3   0       76.03       87.14      6.52 o 
   9   3   0      190.63      176.23      7.65 o 
  10   3   0        7.11        2.18      4.35 o 
  11   3   0       34.30       27.38      7.55 o 
   0   4   0    10220.06    10287.03    105.19 o 
   1   4   0     3427.90     3469.40     25.68 o 
   2   4   0     2217.62     2326.46     24.19 o 
   3   4   0      141.11      171.46      3.40 o 
   4   4   0       41.90       42.31      2.38 o 
   5   4   0      354.73      340.94      4.78 o 
   6   4   0       16.99       18.73      3.16 o 
   7   4   0      171.86      179.74      6.74 o 
   8   4   0      148.19      143.93      6.62 o 
   9   4   0       31.33       41.49      6.02 o 
  10   4   0        0.43       -6.11      5.01 o 
   1   5   0      295.27      308.88      3.86 o 
   2   5   0        0.96       -0.93      1.07 o 
   3   5   0      150.47      168.89      3.65 o 
   4   5   0     3286.75     3377.58     27.82 o 
   5   5   0        0.77        0.58      1.57 o 
   6   5   0       33.83       31.15      3.83 o 
   7   5   0       95.46       97.31      5.38 o 
   8   5   0       28.97       32.85      4.98 o 
   9   5   0        2.53       -4.79      4.61 o 
  10   5   0        0.00       -7.46      5.07 o 
   0   6   0      127.41      115.98      3.53 o 
   1   6   0      216.15      202.27      3.28 o 
   2   6   0      712.77      641.62      7.64 o 
   3   6   0     3799.02     3969.60     33.57 o 
   4   6   0     5783.61     5748.49     42.36 o 
   5   6   0      389.65      371.51      6.31 o 
   6   6   0      103.99       86.81      4.29 o 
   7   6   0      489.77      492.92     11.47 o 
   8   6   0       31.37       27.01      6.24 o 
   9   6   0        1.34       -0.08      5.48 o 
  10   6   0       10.72        3.90      5.55 o 
   1   7   0      142.75      145.92      3.04 o 
   2   7   0     2376.29     2582.19     36.35 o 
   3   7   0      999.51      971.61     10.79 o 
   4   7   0      243.41      250.03      5.23 o 
   5   7   0       77.39       82.01      4.76 o 
   6   7   0      337.17      315.06      7.71 o 
   7   7   0       29.55       33.59      6.02 o 
   8   7   0       87.17       74.78      9.18 o 
   9   7   0        0.97       -0.99      5.70 o 
  10   7   0        0.49       -7.06      4.71 o 
   0   8   0       56.34       49.83      3.32 o 
   1   8   0       61.51       69.46      2.49 o 
   2   8   0      176.42      191.99      4.53 o 
   3   8   0       27.89       38.97      4.19 o 
   4   8   0        1.92        1.93      1.83 o 
   5   8   0      103.29      102.38      4.64 o 
   6   8   0      674.35      651.77     14.07 o 
   7   8   0        0.59        1.43      3.60 o 
   8   8   0        0.06       -6.27      4.52 o 
   9   8   0        0.82       -2.76      5.09 o 
   1   9   0       62.46       73.37      2.71 o 
   2   9   0        0.07       -1.70      1.67 o 
   3   9   0       22.58       19.04      2.52 o 
   4   9   0     1195.67     1150.02     16.29 o 
   5   9   0     2207.47     2232.16     29.39 o 
   6   9   0     1106.34     1068.02     21.15 o 
   7   9   0       40.08       39.54      5.47 o 
   8   9   0       88.44       89.00     14.02 o 
   9   9   0        0.24       -5.03      5.46 o 
   0  10   0      268.05      273.25      7.22 o 
   1  10   0      151.07      148.44      4.35 o 
   2  10   0       66.58       64.27      3.79 o 
   3  10   0       90.20       91.50      3.87 o 
   4  10   0       19.90       24.42      3.56 o 
   5  10   0      486.28      502.00     12.56 o 
   6  10   0       29.51       33.70      6.02 o 
   7  10   0        1.32        2.74      4.13 o 
   8  10   0        1.24       -4.04      5.10 o 
   1  11   0       83.39       83.61      4.02 o 
   2  11   0        6.16        3.95      2.41 o 
   3  11   0      340.49      380.07      8.62 o 
   4  11   0        3.60        3.19      4.31 o 
   5  11   0      156.84      157.09      7.56 o 
   6  11   0      106.56      112.10     13.06 o 
   7  11   0       68.00       68.41      7.08 o 
   8  11   0       80.44       71.55      9.66 o 
   0  12   0        4.41        6.31      4.11 o 
   1  12   0      109.49      121.24      4.54 o 
   2  12   0       65.24       76.54      5.21 o 
   3  12   0        5.04        3.00      3.10 o 
   4  12   0      150.08      157.01      7.58 o 
   5  12   0        2.24       -1.32      4.00 o 
   6  12   0        0.05        4.47      4.36 o 
   7  12   0       75.01       71.94      7.82 o 
   1  13   0       17.05       12.70      4.03 o 
   2  13   0       13.56       13.01      3.65 o 
   3  13   0       87.46      103.92      6.41 o 
   4  13   0      153.80      160.13      9.42 o 
   5  13   0      105.22      119.62      8.53 o 
   6  13   0        2.35       -0.57      4.35 o 
   0  14   0        1.01       -5.97      5.84 o 
   1  14   0       10.78        8.47      5.18 o 
   2  14   0        4.96        7.97      4.36 o 
   3  14   0        4.31        2.17      3.60 o 
   4  14   0       28.20       32.47      7.20 o 
   5  14   0        1.92       -0.03      4.25 o 
   6  14   0        0.32       -1.80      4.51 o 
   1  15   0        1.89       -3.30      5.12 o 
   2  15   0      186.50      220.24     11.47 o 
   3  15   0        9.04       10.72      6.30 o 
   4  15   0        0.09       -7.97      5.31 o 
   0  16   0       16.61       16.80      9.49 o 
   1  16   0       11.70       12.23      6.91 o 
   2  16   0       67.19       89.63     12.10 o 
 -11   1   1        0.87        7.69      6.64 o 
 -10   1   1       33.50       41.30      7.25 o 
  -9   1   1       17.01       11.99      4.19 o 
  -8   1   1       15.55       16.70      3.16 o 
  -7   1   1       96.38       89.92      4.01 o 
  -6   1   1       95.61       90.75      4.52 o 
  -5   1   1        0.26       -1.98      1.32 o 
  -4   1   1     1014.84      974.91     12.61 o 
  -3   1   1       19.96       13.12      1.89 o 
  -2   1   1      130.19       99.00      2.35 o 
  -1   1   1     9890.29     9285.78    474.59 o 
   1   1   1       17.76       16.85      1.36 o 
   2   1   1     2757.67     2771.85     20.13 o 
   3   1   1      807.43      796.56      8.70 o 
   4   1   1       79.25       66.38      2.89 o 
   5   1   1        6.55        2.10      1.59 o 
   6   1   1      131.36      129.81      4.32 o 
   7   1   1        8.48        7.21      2.46 o 
   8   1   1        0.56       -2.20      2.32 o 
   9   1   1       10.55       17.67      4.41 o 
  10   1   1        7.92       10.44      5.88 o 
  11   1   1        0.02       -6.75      5.73 o 
 -11   2   1        3.66       -0.74      5.86 o 
 -10   2   1       43.36       51.84      6.17 o 
  -9   2   1      152.21      143.30      7.00 o 
  -8   2   1       32.70       35.96      4.62 o 
  -7   2   1        8.10        4.06      2.24 o 
  -6   2   1       83.90       75.81      2.85 o 
  -5   2   1        2.76        5.33      2.59 o 
  -4   2   1       33.28       27.22      2.04 o 
  -3   2   1     1950.48     1922.01     19.46 o 
  -2   2   1      563.41      573.38     14.00 o 
  -1   2   1     1952.02     1867.08     24.73 o 
   0   2   1       12.42       10.91      1.45 o 
   1   2   1        4.49        3.78      1.19 o 
   2   2   1     4468.69     4520.64     44.45 o 
   3   2   1      344.41      329.34      4.40 o 
   4   2   1     1726.09     1771.95     15.22 o 
   5   2   1      132.11      117.32      2.88 o 
   6   2   1       42.00       31.98      3.20 o 
   7   2   1       63.96       56.41      4.52 o 
   8   2   1        2.46        0.48      3.06 o 
   9   2   1       39.27       43.32      5.85 o 
  10   2   1       29.42       32.19      7.18 o 
  11   2   1        3.98       -1.54      5.89 o 
 -11   3   1       51.41       49.22      8.67 o 
 -10   3   1      136.65      136.75     10.11 o 
  -9   3   1       38.12       36.36      5.29 o 
  -8   3   1      552.90      560.74     12.27 o 
  -7   3   1       82.91       83.97      6.16 o 
  -6   3   1       10.86       14.83      1.98 o 
  -5   3   1      237.66      242.50      5.09 o 
  -4   3   1      719.60      733.93     10.58 o 
  -3   3   1     5989.58     6150.02     52.54 o 
  -2   3   1     9191.78     9166.53     95.63 o 
  -1   3   1     1925.24     1747.37     17.74 o 
   0   3   1        0.16        1.15      1.04 o 
   1   3   1    45036.47    43972.17    292.88 o 
   2   3   1      221.44      208.96      3.61 o 
   3   3   1       77.03       70.53      3.84 o 
   4   3   1      183.13      181.40      5.11 o 
   5   3   1       79.08       70.38      2.34 o 
   6   3   1      139.66      141.39      5.03 o 
   7   3   1       11.10       10.96      3.36 o 
   8   3   1       93.26       96.02      7.79 o 
   9   3   1       13.66       12.09      4.57 o 
  10   3   1       75.41       67.86      8.82 o 
 -10   4   1        0.13       -2.18      5.11 o 
  -9   4   1       95.67       90.29      8.87 o 
  -8   4   1       28.70       20.52      4.43 o 
  -7   4   1       13.94       10.74      3.28 o 
  -6   4   1      198.43      183.18      5.84 o 
  -5   4   1      354.68      388.11      6.73 o 
  -4   4   1       78.51       93.92      2.85 o 
  -3   4   1      146.11      169.90      4.46 o 
  -2   4   1     8345.22     8376.59     76.29 o 
  -1   4   1     4834.64     4666.51     42.98 o 
   0   4   1     3782.76     3738.72     38.66 o 
   1   4   1      972.17     1004.71      9.14 o 
   2   4   1      113.69      150.74      3.00 o 
   3   4   1      632.19      658.02      8.42 o 
   4   4   1       52.71       47.43      1.84 o 
   5   4   1       65.43       61.34      3.44 o 
   6   4   1      102.16       92.44      4.00 o 
   7   4   1       59.22       66.66      5.48 o 
   8   4   1      153.23      142.91      6.88 o 
   9   4   1       95.66       98.86      9.86 o 
  10   4   1       34.95       18.95      8.47 o 
 -10   5   1       56.71       62.52     10.32 o 
  -9   5   1       43.50       49.72      7.58 o 
  -8   5   1       21.86       20.32      5.79 o 
  -7   5   1      102.90       94.67      5.48 o 
  -6   5   1      226.61      232.88      7.05 o 
  -5   5   1       53.48       50.38      3.77 o 
  -4   5   1      571.15      556.33      7.34 o 
  -3   5   1      449.29      487.18      7.38 o 
  -2   5   1      100.56      103.15      2.73 o 
  -1   5   1     3720.25     3704.06     24.72 o 
   0   5   1      578.75      521.41      5.38 o 
   1   5   1      290.22      304.20      3.80 o 
   2   5   1      391.96      393.98      5.41 o 
   3   5   1     2039.42     2062.06     21.39 o 
   4   5   1      241.85      214.17      4.27 o 
   5   5   1       22.48       16.86      2.55 o 
   6   5   1      159.41      143.38      7.47 o 
   7   5   1      100.41       95.66      8.93 o 
   8   5   1       19.48        8.87      4.06 o 
   9   5   1        1.52       -1.31      4.03 o 
  10   5   1       24.11       26.40      6.80 o 
 -10   6   1        0.64       -0.70      5.32 o 
  -9   6   1       83.02       89.10     19.36 o 
  -8   6   1      443.19      435.41     14.60 o 
  -7   6   1      209.35      198.07     12.46 o 
  -6   6   1       21.58       21.96      3.71 o 
  -5   6   1      492.95      492.06      7.44 o 
  -4   6   1     3914.20     3867.16     33.93 o 
  -3   6   1     3010.62     3018.66     25.76 o 
  -2   6   1       11.29       12.67      1.74 o 
  -1   6   1      107.76      112.07      2.52 o 
   0   6   1       34.63       32.19      1.79 o 
   1   6   1       49.69       45.42      1.83 o 
   2   6   1      545.38      543.58      7.05 o 
   3   6   1     2254.90     2238.59     19.11 o 
   4   6   1      194.80      198.14      6.21 o 
   5   6   1      124.92      111.61      4.37 o 
   6   6   1      162.24      138.82      5.11 o 
   7   6   1        0.08       -3.82      2.62 o 
   8   6   1        3.35       -1.70      3.95 o 
   9   6   1       53.36       59.73      8.16 o 
  10   6   1        3.26        2.37      5.90 o 
 -10   7   1        4.27       -2.46      5.50 o 
  -9   7   1       15.01       21.34      6.36 o 
  -8   7   1       19.33       24.23      6.22 o 
  -7   7   1      413.08      390.89     16.95 o 
  -6   7   1      318.29      305.85     11.41 o 
  -5   7   1        6.13        6.46      2.09 o 
  -4   7   1     1140.56     1229.50     17.69 o 
  -3   7   1      107.06       70.58      3.20 o 
  -2   7   1       78.93       70.03      2.80 o 
  -1   7   1       17.67       13.11      1.75 o 
   0   7   1       36.76       25.64      1.77 o 
   1   7   1       44.11       49.83      2.06 o 
   2   7   1     3304.02     3321.09     43.22 o 
   3   7   1        0.02       -0.66      1.73 o 
   4   7   1       86.76       86.23      4.15 o 
   5   7   1       36.68       34.80      3.55 o 
   6   7   1      103.13       95.68      4.90 o 
   7   7   1      101.29       93.34      5.54 o 
   8   7   1        9.76        5.32      5.01 o 
   9   7   1        0.01       -3.05      4.75 o 
  10   7   1        0.29       -2.29      5.30 o 
  -9   8   1       11.08       12.50      6.44 o 
  -8   8   1       12.45        5.91     10.38 o 
  -7   8   1       68.43       62.65      8.11 o 
  -6   8   1     1410.34     1421.71     49.31 o 
  -5   8   1        0.44        0.31      2.54 o 
  -4   8   1       98.88       87.59      3.76 o 
  -3   8   1       40.69       40.44      2.85 o 
  -2   8   1       44.53       48.73      2.98 o 
  -1   8   1      288.05      286.69      4.61 o 
   0   8   1       10.92       10.46      1.54 o 
   1   8   1        7.35        0.84      1.29 o 
   2   8   1       70.61       71.73      3.74 o 
   3   8   1       12.05        7.86      2.01 o 
   4   8   1        0.86        2.25      1.85 o 
   5   8   1       15.72       14.93      3.18 o 
   6   8   1      191.99      180.81      6.35 o 
   7   8   1       21.44       22.49      4.72 o 
   8   8   1        4.18        0.83      6.28 o 
   9   8   1        1.63       -3.35      4.81 o 
  -9   9   1        0.08       -7.65      5.10 o 
  -8   9   1        0.09       -2.93      4.45 o 
  -7   9   1        5.23        6.88      5.25 o 
  -6   9   1        8.88        8.88      4.64 o 
  -5   9   1      240.36      257.04     20.13 o 
  -4   9   1       22.20       27.11      5.38 o 
  -3   9   1       86.52       77.31      6.18 o 
  -2   9   1       66.92       71.27      3.30 o 
  -1   9   1        5.79        0.59      1.53 o 
   0   9   1      485.48      507.04      7.77 o 
   1   9   1       47.35       49.15      2.92 o 
   2   9   1       13.20        9.38      2.12 o 
   3   9   1       46.76       43.46      3.21 o 
   4   9   1       74.58       71.72      4.75 o 
   5   9   1      116.77      107.20      5.69 o 
   6   9   1      206.23      183.20      9.27 o 
   7   9   1       11.20       13.33      4.38 o 
   8   9   1       39.13       38.30      7.29 o 
   9   9   1        1.14       -5.19      5.07 o 
  -9  10   1        0.09       -5.76      5.55 o 
  -8  10   1       46.96       31.66      7.50 o 
  -7  10   1        0.39       -0.37      6.55 o 
  -6  10   1      198.44      186.52     10.13 o 
  -5  10   1      201.34      202.32      8.35 o 
  -4  10   1      330.64      317.85      7.87 o 
  -3  10   1      165.95      165.61      5.61 o 
  -2  10   1        4.86        2.37      2.10 o 
  -1  10   1        0.83       -2.25      1.50 o 
   0  10   1       98.69       90.70      3.15 o 
   1  10   1        0.11        0.65      1.78 o 
   2  10   1       39.78       44.26      3.42 o 
   3  10   1       46.49       47.79      3.85 o 
   4  10   1      260.31      245.69      8.36 o 
   5  10   1      254.25      270.44      9.37 o 
   6  10   1       32.35       34.68      5.47 o 
   7  10   1        2.28       -2.95      3.73 o 
   8  10   1       20.05       12.08      4.92 o 
  -8  11   1      103.51      106.96     15.37 o 
  -7  11   1        9.62       12.72      6.54 o 
  -6  11   1        8.51       12.51      4.61 o 
  -5  11   1        5.57       12.24      4.35 o 
  -4  11   1      217.95      219.58      8.87 o 
  -3  11   1        3.89       -1.27      2.47 o 
  -2  11   1       24.68       21.08      3.39 o 
  -1  11   1        7.13        7.88      2.39 o 
   0  11   1        0.39       -2.73      1.82 o 
   1  11   1       38.62       30.45      3.84 o 
   2  11   1       95.69       99.77      4.38 o 
   3  11   1       11.22        3.23      2.83 o 
   4  11   1        3.84        0.11      3.45 o 
   5  11   1        0.33       -1.85      3.68 o 
   6  11   1       27.21       23.41      5.16 o 
   7  11   1       81.64       85.16      7.63 o 
   8  11   1       24.93       28.64      5.91 o 
  -7  12   1        0.21       -1.27      4.21 o 
  -6  12   1        5.90        6.52      4.50 o 
  -5  12   1      298.38      291.60     11.17 o 
  -4  12   1      401.98      400.19     11.38 o 
  -3  12   1      300.58      339.30      8.62 o 
  -2  12   1        8.40        4.26      2.87 o 
  -1  12   1       24.21       27.80      4.24 o 
   0  12   1        0.44       -3.48      2.32 o 
   1  12   1       51.19       47.25      3.80 o 
   2  12   1      109.53      120.36      5.28 o 
   3  12   1      136.21      135.94      5.71 o 
   4  12   1      105.91      108.68      8.22 o 
   5  12   1       25.99       15.03      4.82 o 
   6  12   1       85.92       65.72      8.55 o 
   7  12   1       65.88       60.18      7.13 o 
  -7  13   1        6.76        9.76      5.19 o 
  -6  13   1       67.03       52.65      6.78 o 
  -5  13   1       11.54        8.04      4.50 o 
  -4  13   1       26.58       33.65      5.52 o 
  -3  13   1       39.23       64.11      5.44 o 
  -2  13   1      101.59      112.00      6.43 o 
  -1  13   1       43.86       46.62      5.87 o 
   0  13   1        0.71       -4.32      2.88 o 
   1  13   1        4.54        1.48      3.38 o 
   2  13   1        1.26       -0.92      3.04 o 
   3  13   1      165.58      161.66      7.64 o 
   4  13   1       31.67       29.18      5.60 o 
   5  13   1       11.15       -0.81      4.23 o 
   6  13   1       84.45       96.63      8.50 o 
  -6  14   1       11.69        4.45      5.05 o 
  -5  14   1        0.40        2.68      4.52 o 
  -4  14   1       11.54        4.80      4.51 o 
  -3  14   1       14.82       10.42      4.09 o 
  -2  14   1      142.23      165.65      7.90 o 
  -1  14   1       18.92       15.83      4.60 o 
   0  14   1        1.48       -2.47      4.74 o 
   1  14   1        0.21       -2.59      4.31 o 
   2  14   1        0.07       -0.50      4.90 o 
   3  14   1       49.45       45.41      6.13 o 
   4  14   1       24.30       20.86      6.60 o 
   5  14   1        1.01       -1.27      4.27 o 
  -4  15   1        4.11        0.20      4.69 o 
  -3  15   1       90.87      101.06      8.32 o 
  -2  15   1       33.03       35.24      6.15 o 
  -1  15   1       26.82       39.66      7.63 o 
   0  15   1       18.81       16.69      6.55 o 
   1  15   1       51.14       65.98      8.96 o 
   2  15   1       31.96       46.66      7.65 o 
   3  15   1       22.77        7.35      9.13 o 
   4  15   1       27.08       31.95      5.95 o 
  -2  16   1       38.33       49.93      8.41 o 
  -1  16   1        7.54        9.12      6.48 o 
   0  16   1       16.61       23.65      7.66 o 
   1  16   1        0.04       -1.06      5.45 o 
   2  16   1        4.13       -3.06      5.68 o 
 -11   0   2      108.47      142.88     17.42 o 
 -10   0   2       91.63       86.90     13.06 o 
  -9   0   2      134.86      133.79      8.11 o 
  -8   0   2       71.19       76.47      6.32 o 
  -7   0   2     1023.50     1037.91     19.36 o 
  -6   0   2      897.60     1000.97     25.18 o 
  -5   0   2      867.81      941.27     22.46 o 
  -4   0   2       44.71       54.24      4.46 o 
  -3   0   2      785.00      791.12     16.67 o 
  -2   0   2      193.10      160.22      5.13 o 
  -1   0   2      686.60      585.17     11.16 o 
   0   0   2       54.51       44.77      1.73 o 
   1   0   2     3518.64     3253.53     47.05 o 
   2   0   2     1589.81     1570.45     36.53 o 
   3   0   2      532.37      497.16      8.87 o 
   4   0   2     1430.03     1457.63     29.21 o 
   5   0   2     3396.30     3650.38     45.83 o 
   6   0   2      134.96      125.48      6.07 o 
   7   0   2       18.30       24.19      6.75 o 
   8   0   2       23.05       23.83      7.75 o 
   9   0   2       68.64       61.72     11.01 o 
  10   0   2        6.90        8.69      8.55 o 
  11   0   2       18.27       12.34      9.58 o 
 -11   1   2        0.42       -0.45      8.78 o 
 -10   1   2       72.13       86.12      7.99 o 
  -9   1   2      214.71      213.10      8.01 o 
  -8   1   2       44.80       50.57      4.20 o 
  -7   1   2       49.20       47.24      3.74 o 
  -6   1   2        9.46        6.87      2.26 o 
  -5   1   2      507.04      500.33     10.58 o 
  -4   1   2      423.88      440.43      8.90 o 
  -3   1   2      437.51      375.70      5.97 o 
  -2   1   2     5998.90     5911.35     51.96 o 
  -1   1   2     4345.15     4072.15     88.11 o 
   0   1   2     5111.32     5044.36     54.56 o 
   1   1   2      384.03      328.49      4.25 o 
   2   1   2       22.82       18.68      1.20 o 
   3   1   2       10.37       10.37      1.17 o 
   4   1   2      554.76      573.06      6.87 o 
   5   1   2      784.93      839.02     14.61 o 
   6   1   2       55.57       56.76      3.67 o 
   7   1   2       15.01       13.73      2.75 o 
   8   1   2       19.98       18.39      3.33 o 
   9   1   2       76.89       72.98      6.62 o 
  10   1   2      218.47      230.71     11.79 o 
 -11   2   2        0.89       -6.52      5.48 o 
 -10   2   2       86.58      105.65     19.10 o 
  -9   2   2      274.51      307.32      9.60 o 
  -8   2   2       31.10       28.90      3.55 o 
  -7   2   2       54.19       58.22      3.42 o 
  -6   2   2       12.69       15.36      2.32 o 
  -5   2   2        4.32        4.42      1.81 o 
  -4   2   2      311.14      364.30      6.72 o 
  -3   2   2     3835.97     3970.51     36.83 o 
  -2   2   2     1377.70     1453.31     19.02 o 
  -1   2   2     4099.27     3749.43     59.45 o 
   0   2   2     2127.19     2162.60     42.59 o 
   1   2   2        0.69       -2.01      1.47 o 
   2   2   2     3694.00     3544.13     28.94 o 
   3   2   2     1384.29     1282.02     11.44 o 
   4   2   2        3.30        3.47      1.24 o 
   5   2   2       28.50       24.51      2.12 o 
   6   2   2       24.67       23.43      2.73 o 
   7   2   2      145.29      132.80      4.85 o 
   8   2   2       90.95      102.84      6.47 o 
   9   2   2       57.29       64.84      6.46 o 
  10   2   2       65.82       92.18     12.36 o 
 -11   3   2        6.15       -1.81      5.71 o 
 -10   3   2      177.14      198.71     10.87 o 
  -9   3   2       14.78       16.04      8.58 o 
  -8   3   2      341.56      324.51      9.21 o 
  -7   3   2      200.65      205.73      5.61 o 
  -6   3   2       99.26       94.16      3.67 o 
  -5   3   2       45.59       48.53      4.41 o 
  -4   3   2     1640.63     1782.40     29.39 o 
  -3   3   2      639.12      532.14     10.88 o 
  -2   3   2      895.34      924.24     19.83 o 
  -1   3   2     2451.55     2346.19     23.24 o 
   0   3   2      415.07      375.47      4.67 o 
   1   3   2     1676.34     1706.39     22.94 o 
   2   3   2      132.58      145.20      3.42 o 
   3   3   2     3129.82     3232.41     27.90 o 
   4   3   2      121.06      124.50      3.09 o 
   5   3   2      518.44      501.84      6.99 o 
   6   3   2        0.65       -2.11      1.41 o 
   7   3   2        6.41        6.32      3.07 o 
   8   3   2        6.72        0.22      3.57 o 
   9   3   2        0.18        2.14      3.78 o 
  10   3   2       16.12       16.13      5.22 o 
 -10   4   2       44.99       57.00      8.28 o 
  -9   4   2        2.83        1.75      4.86 o 
  -8   4   2       31.03       27.59      5.89 o 
  -7   4   2       54.02       44.16      4.56 o 
  -6   4   2      212.14      210.69      5.44 o 
  -5   4   2        1.00       -0.72      1.54 o 
  -4   4   2       16.53       13.48      1.81 o 
  -3   4   2      671.66      710.91     11.61 o 
  -2   4   2      309.81      301.32      6.05 o 
  -1   4   2        8.92        4.75      1.45 o 
   0   4   2      134.90      125.23      2.50 o 
   1   4   2       30.52       33.07      3.50 o 
   2   4   2     2764.29     2914.58     22.25 o 
   3   4   2      114.57      119.68      3.10 o 
   4   4   2      407.32      431.78      7.36 o 
   5   4   2      181.54      173.02      3.98 o 
   6   4   2        1.91       -1.32      2.09 o 
   7   4   2       14.01       13.36      5.41 o 
   8   4   2      161.58      154.58      7.20 o 
   9   4   2       12.08       18.20      4.68 o 
  10   4   2       19.64       21.81      5.32 o 
 -10   5   2       24.90       20.12      6.78 o 
  -9   5   2        3.78        1.17      4.99 o 
  -8   5   2      377.86      352.87     13.02 o 
  -7   5   2      296.62      291.03     10.99 o 
  -6   5   2        7.73        2.92      2.11 o 
  -5   5   2     1460.19     1497.52     16.18 o 
  -4   5   2      275.24      264.02      5.18 o 
  -3   5   2     2040.88     1973.42     20.45 o 
  -2   5   2     2271.29     2361.56     22.03 o 
  -1   5   2      397.67      431.98      6.43 o 
   0   5   2       70.99       70.95      2.89 o 
   1   5   2      887.26      858.58      8.77 o 
   2   5   2      611.11      611.51      7.22 o 
   3   5   2      929.39      972.80     10.05 o 
   4   5   2      165.49      131.44      3.25 o 
   5   5   2       17.87       11.85      2.37 o 
   6   5   2      162.46      161.19      5.36 o 
   7   5   2       17.74        9.22      3.05 o 
   8   5   2      115.17      114.55      6.80 o 
   9   5   2      106.67      119.19      8.30 o 
  10   5   2        0.42       -5.13      4.89 o 
 -10   6   2        2.19       -8.92      7.26 o 
  -9   6   2        7.86        0.67      4.95 o 
  -8   6   2       52.99       64.54      7.91 o 
  -7   6   2      190.36      167.40      8.91 o 
  -6   6   2       46.64       44.15      5.10 o 
  -5   6   2        6.95        8.46      2.51 o 
  -4   6   2      440.18      415.32      7.80 o 
  -3   6   2     1561.03     1756.66     15.67 o 
  -2   6   2     1423.95     1501.39     13.60 o 
  -1   6   2      936.85      935.54     10.46 o 
   0   6   2      163.25      163.11      3.04 o 
   1   6   2      448.74      439.65      5.24 o 
   2   6   2      309.65      304.77      5.13 o 
   3   6   2      272.91      243.80      4.70 o 
   4   6   2       53.70       53.89      2.98 o 
   5   6   2       11.88       12.37      3.04 o 
   6   6   2       21.09       15.86      3.08 o 
   7   6   2      226.53      203.98      6.64 o 
   8   6   2        0.23       -4.48      2.99 o 
   9   6   2       18.58       24.02      6.44 o 
  10   6   2        0.05        3.17      5.91 o 
 -10   7   2        1.80       -7.23      4.82 o 
  -9   7   2       36.45       23.76      6.54 o 
  -8   7   2        0.40       -1.45      4.58 o 
  -7   7   2        0.01       -4.25      4.34 o 
  -6   7   2      216.02      203.54      9.96 o 
  -5   7   2       62.69       69.78      5.09 o 
  -4   7   2       10.21       11.38      2.82 o 
  -3   7   2      698.29      695.96      8.53 o 
  -2   7   2       56.62       66.51      2.76 o 
  -1   7   2       31.68       31.43      2.21 o 
   0   7   2       55.61       42.02      3.00 o 
   1   7   2       21.89       25.98      1.91 o 
   2   7   2      208.54      218.18      4.62 o 
   3   7   2      302.37      308.25      7.90 o 
   4   7   2      173.67      156.94      5.02 o 
   5   7   2        1.97       -1.89      2.19 o 
   6   7   2      139.84      129.41      5.59 o 
   7   7   2      125.20      116.45      5.43 o 
   8   7   2       15.54       13.62      5.64 o 
   9   7   2       13.01        6.66      7.53 o 
  -9   8   2        0.57       -1.72      4.90 o 
  -8   8   2       33.59       29.84      6.62 o 
  -7   8   2       90.95       81.47      9.89 o 
  -6   8   2       22.52       18.84      5.92 o 
  -5   8   2     1054.03     1054.81     14.76 o 
  -4   8   2       13.08       16.34      2.83 o 
  -3   8   2       60.27       59.77      5.17 o 
  -2   8   2        9.17       12.76      2.05 o 
  -1   8   2      105.85      110.76      3.00 o 
   0   8   2      762.96      777.64      8.79 o 
   1   8   2      145.85      149.00      3.40 o 
   2   8   2      166.37      166.31      4.25 o 
   3   8   2       12.22       11.03      3.35 o 
   4   8   2       18.61       13.85      2.82 o 
   5   8   2      139.80      147.94      5.61 o 
   6   8   2      261.17      254.91      7.37 o 
   7   8   2        8.93        1.67      3.66 o 
   8   8   2        0.46        0.43      3.82 o 
   9   8   2        0.01        2.42      5.49 o 
  -9   9   2        0.08       -2.55      5.16 o 
  -8   9   2       10.66        2.59      5.29 o 
  -7   9   2      256.67      243.69     14.53 o 
  -6   9   2       50.74       45.94     13.64 o 
  -5   9   2        2.46       -2.43      2.62 o 
  -4   9   2       32.64       34.99      3.82 o 
  -3   9   2      418.87      409.00      8.33 o 
  -2   9   2      224.09      227.09      5.90 o 
  -1   9   2      614.31      651.80      7.90 o 
   0   9   2      511.73      542.46      7.06 o 
   1   9   2        4.69        4.39      1.54 o 
   2   9   2       74.67       68.15      3.30 o 
   3   9   2       26.80       30.67      2.95 o 
   4   9   2      138.04      114.33      5.97 o 
   5   9   2      112.02       90.35      5.41 o 
   6   9   2       14.64       12.63      4.34 o 
   7   9   2        6.38       -0.82      3.90 o 
   8   9   2        3.90        0.94      4.27 o 
   9   9   2      120.74      152.83     10.59 o 
  -9  10   2       11.95        2.81      8.51 o 
  -8  10   2        1.55       -1.28      5.84 o 
  -7  10   2       20.42       17.16      6.46 o 
  -6  10   2      185.37      196.52     19.41 o 
  -5  10   2      387.78      364.42      8.79 o 
  -4  10   2       88.92       86.84      6.75 o 
  -3  10   2        3.54       -1.67      2.40 o 
  -2  10   2        8.51        4.70      2.55 o 
  -1  10   2      314.51      303.23      5.43 o 
   0  10   2      169.30      164.43      4.03 o 
   1  10   2       80.99       90.96      3.90 o 
   2  10   2       11.40        8.97      2.38 o 
   3  10   2       67.22       66.42      4.09 o 
   4  10   2      460.36      446.10      9.48 o 
   5  10   2       39.31       39.66      5.57 o 
   6  10   2        0.07       -2.07      3.53 o 
   7  10   2        3.94        5.68      4.44 o 
   8  10   2        5.30        7.48      4.74 o 
  -8  11   2      125.47      160.02     19.19 o 
  -7  11   2       69.36       74.20      9.10 o 
  -6  11   2        1.32        1.84      3.59 o 
  -5  11   2      145.14      155.14      7.86 o 
  -4  11   2       65.55       69.80      9.10 o 
  -3  11   2       92.43       98.46      5.05 o 
  -2  11   2       36.56       43.44      4.09 o 
  -1  11   2       49.44       54.05      5.08 o 
   0  11   2       14.72       21.65      2.84 o 
   1  11   2        2.10        2.99      2.21 o 
   2  11   2       94.60       88.95      4.15 o 
   3  11   2       32.53       33.95      3.50 o 
   4  11   2        4.72        0.98      3.80 o 
   5  11   2       63.78       59.16      6.31 o 
   6  11   2        0.64       -1.81      3.70 o 
   7  11   2       30.91       43.60      6.45 o 
   8  11   2        1.91       -1.50      4.60 o 
  -7  12   2        1.10        1.99      5.36 o 
  -6  12   2       14.77       19.24      5.72 o 
  -5  12   2      107.14      115.72     11.64 o 
  -4  12   2       10.83       11.52      3.78 o 
  -3  12   2        7.82        3.67      3.08 o 
  -2  12   2        2.76        0.39      2.67 o 
  -1  12   2        1.59       -1.12      3.07 o 
   0  12   2        6.02        0.49      3.20 o 
   1  12   2      301.07      306.26      6.96 o 
   2  12   2       12.25        8.77      2.90 o 
   3  12   2       27.93       28.72      4.99 o 
   4  12   2        3.59       -3.60      3.47 o 
   5  12   2       12.27        5.69      4.20 o 
   6  12   2       10.43       14.62      5.07 o 
   7  12   2       32.77       44.54      6.89 o 
  -6  13   2        2.22        2.30      4.50 o 
  -5  13   2        3.12        1.16      4.30 o 
  -4  13   2        9.56        6.25      3.66 o 
  -3  13   2        0.24       -4.52      3.01 o 
  -2  13   2       29.57       21.14      4.02 o 
  -1  13   2        1.72       -1.06      3.58 o 
   0  13   2       41.91       49.83      7.29 o 
   1  13   2       92.22      104.36      6.19 o 
   2  13   2       49.03       56.23      5.48 o 
   3  13   2       30.10       24.93      5.28 o 
   4  13   2       11.07        9.11      4.51 o 
   5  13   2       16.92        6.58      4.58 o 
   6  13   2        0.18       -5.98      5.12 o 
  -5  14   2       45.23       41.32      6.36 o 
  -4  14   2        9.77        4.94      4.33 o 
  -3  14   2       50.94       60.93      7.08 o 
  -2  14   2       35.84       44.03      7.40 o 
  -1  14   2      111.49      118.92      7.77 o 
   0  14   2        0.54       -2.67      3.79 o 
   1  14   2        1.32       -4.66      4.48 o 
   2  14   2        1.15       -5.70      3.80 o 
   3  14   2      113.62      121.73      9.79 o 
   4  14   2        0.38        0.91      4.22 o 
   5  14   2        0.81       -1.27      5.05 o 
  -4  15   2        6.73        7.04      6.27 o 
  -3  15   2       71.86       83.80      7.97 o 
  -2  15   2        3.44       -1.57      4.37 o 
  -1  15   2        7.80        3.59      4.64 o 
   0  15   2       17.12       19.11      7.66 o 
   1  15   2        8.34        5.18      5.84 o 
   2  15   2        0.29        4.46      8.02 o 
   3  15   2       82.34       99.89     13.08 o 
   4  15   2       15.37        6.14      6.48 o 
  -2  16   2        8.05        3.01      5.10 o 
  -1  16   2        0.30       -4.30      5.56 o 
   0  16   2        1.63       -3.33      7.11 o 
   1  16   2       76.53       87.46      9.92 o 
   2  16   2        4.30        7.17      9.40 o 
 -11   1   3       16.39        1.83      8.60 o 
 -10   1   3        7.98       -1.52      5.23 o 
  -9   1   3      170.95      167.63      6.13 o 
  -8   1   3       38.20       38.18      4.24 o 
  -7   1   3      405.46      393.55     14.07 o 
  -6   1   3      306.62      327.79      7.52 o 
  -5   1   3       12.01        9.22      2.17 o 
  -4   1   3      220.92      202.77      4.84 o 
  -3   1   3        0.50       -0.79      1.00 o 
  -2   1   3      467.47      420.09      6.00 o 
  -1   1   3       46.08       49.92      1.88 o 
   0   1   3     1774.93     1771.43     17.71 o 
   1   1   3     1171.33     1131.29     16.87 o 
   2   1   3      296.74      300.48      5.05 o 
   3   1   3     1100.47     1071.99     10.71 o 
   4   1   3     1047.66     1030.29     10.39 o 
   5   1   3      329.37      363.97      5.77 o 
   6   1   3      114.40      121.16      4.38 o 
   7   1   3       76.46       79.78      4.32 o 
   8   1   3       60.14       74.71      6.15 o 
   9   1   3       67.26       79.25      9.47 o 
  10   1   3       25.95       27.69      7.34 o 
 -11   2   3        0.77       -3.08      5.06 o 
 -10   2   3       38.16       44.54      7.94 o 
  -9   2   3        0.10       -5.10      8.44 o 
  -8   2   3       44.03       51.86      4.31 o 
  -7   2   3      308.16      288.31      6.64 o 
  -6   2   3       26.74       25.57      3.16 o 
  -5   2   3      326.70      345.26      7.05 o 
  -4   2   3        0.32       -0.70      1.99 o 
  -3   2   3      381.50      414.15     11.98 o 
  -2   2   3      954.54      893.58     13.77 o 
  -1   2   3       19.17       14.35      1.94 o 
   0   2   3     1593.49     1511.95     15.72 o 
   1   2   3      152.30      149.07      3.20 o 
   2   2   3     1539.62     1485.57     14.41 o 
   3   2   3      319.66      307.28      5.37 o 
   4   2   3        5.46        7.00      1.49 o 
   5   2   3        3.30        6.13      1.62 o 
   6   2   3      389.47      368.99      6.39 o 
   7   2   3       57.22       55.66      5.13 o 
   8   2   3        3.17       -0.06      3.34 o 
   9   2   3       74.46       97.05      7.45 o 
  10   2   3      200.52      195.80      8.93 o 
 -11   3   3       15.16       -0.74      5.76 o 
 -10   3   3        0.08       -7.71      5.20 o 
  -9   3   3        0.83       -6.42      4.28 o 
  -8   3   3       80.18       84.62      8.02 o 
  -7   3   3       64.80       63.17      4.18 o 
  -6   3   3      618.60      608.52     10.56 o 
  -5   3   3     1277.13     1389.97     17.03 o 
  -4   3   3       68.77       51.08      4.08 o 
  -3   3   3       13.28        9.60      2.35 o 
  -2   3   3     1883.24     1882.26     24.82 o 
  -1   3   3      601.77      607.15     10.78 o 
   0   3   3        9.59        5.07      1.11 o 
   1   3   3       67.89       54.37      2.18 o 
   2   3   3      531.10      572.84      7.63 o 
   3   3   3       12.76        9.36      1.72 o 
   4   3   3      120.85      130.13      4.24 o 
   5   3   3      172.76      163.70      4.86 o 
   6   3   3      603.15      603.95      9.98 o 
   7   3   3        0.02        1.19      2.94 o 
   8   3   3        0.21       -3.49      3.11 o 
   9   3   3        7.12        0.47      4.03 o 
  10   3   3        0.55       -0.12      4.40 o 
 -10   4   3        4.72       -2.86      5.36 o 
  -9   4   3       67.02       55.29      7.75 o 
  -8   4   3       55.30       64.42     16.78 o 
  -7   4   3       36.82       41.57      8.66 o 
  -6   4   3       72.08       66.51      3.93 o 
  -5   4   3      507.10      528.39     16.47 o 
  -4   4   3        2.04        5.07      1.87 o 
  -3   4   3      173.44      182.56      6.16 o 
  -2   4   3      304.77      264.71     12.39 o 
  -1   4   3      193.83      157.91      5.25 o 
   0   4   3      280.31      271.57      5.06 o 
   1   4   3        6.30       11.01      2.07 o 
   2   4   3        0.83        0.62      1.26 o 
   3   4   3     1256.21     1410.33     19.84 o 
   4   4   3      344.15      357.67      6.81 o 
   5   4   3       35.20       37.94      3.22 o 
   6   4   3      237.15      235.07      6.27 o 
   7   4   3      118.86      108.95      5.89 o 
   8   4   3      324.84      321.64     10.18 o 
   9   4   3      106.90      127.08      8.69 o 
  10   4   3        2.01       -0.47      4.25 o 
 -10   5   3        0.15        0.39      5.18 o 
  -9   5   3       28.71       36.81      6.92 o 
  -8   5   3        3.95       -0.09      4.53 o 
  -7   5   3        0.34       -5.02      3.35 o 
  -6   5   3      327.97      332.09      8.50 o 
  -5   5   3      233.65      237.69      5.26 o 
  -4   5   3      674.99      628.27     18.74 o 
  -3   5   3      315.01      373.86      9.40 o 
  -2   5   3       28.01       25.27      3.27 o 
  -1   5   3      101.83      107.42      2.66 o 
   0   5   3       70.35       74.40      2.81 o 
   1   5   3       33.79       29.09      1.94 o 
   2   5   3       23.80       20.90      1.92 o 
   3   5   3     1233.43     1228.02     12.00 o 
   4   5   3        9.66        5.54      2.08 o 
   5   5   3        0.97        1.43      2.01 o 
   6   5   3        7.18        6.02      2.49 o 
   7   5   3      183.83      165.86      5.94 o 
   8   5   3        7.64       10.37      4.23 o 
   9   5   3        0.14       -1.11      3.93 o 
  10   5   3        0.00       -5.81      3.87 o 
 -10   6   3        2.36       -2.85      5.42 o 
  -9   6   3       79.06       71.42      8.90 o 
  -8   6   3       16.68        9.69      5.26 o 
  -7   6   3      227.79      203.21      9.71 o 
  -6   6   3       25.54       25.00      3.89 o 
  -5   6   3       74.02       64.26      4.47 o 
  -4   6   3        2.14       -2.90      1.93 o 
  -3   6   3     2766.12     2886.95     41.68 o 
  -2   6   3      150.13      144.12      4.93 o 
  -1   6   3      271.08      268.28      4.84 o 
   0   6   3       74.38       76.51      2.52 o 
   1   6   3      341.06      313.02      5.14 o 
   2   6   3     1104.03     1171.40     11.90 o 
   3   6   3       26.83       23.01      2.78 o 
   4   6   3      225.02      246.14      6.09 o 
   5   6   3        5.26        4.34      2.28 o 
   6   6   3      190.58      198.86      6.26 o 
   7   6   3       16.15       15.39      3.63 o 
   8   6   3       30.33       25.90      5.20 o 
   9   6   3       24.51       32.50      6.79 o 
  10   6   3       40.84       42.37      8.17 o 
 -10   7   3        6.22       -3.05      5.77 o 
  -9   7   3        8.61        1.86      6.73 o 
  -8   7   3       89.32       92.95     10.45 o 
  -7   7   3        9.65       15.50      5.26 o 
  -6   7   3        3.76       -1.55      2.55 o 
  -5   7   3        2.28        2.50      2.61 o 
  -4   7   3       95.58       97.78      4.81 o 
  -3   7   3      841.10      876.68     22.77 o 
  -2   7   3        0.19        2.24      1.58 o 
  -1   7   3      117.03      106.24      3.34 o 
   0   7   3       38.24       36.28      2.89 o 
   1   7   3     2300.43     2383.53     20.34 o 
   2   7   3      152.25      146.63      3.89 o 
   3   7   3       72.31       75.24      3.10 o 
   4   7   3      125.86      119.64      6.54 o 
   5   7   3      276.64      269.27      7.00 o 
   6   7   3      238.44      225.51      7.59 o 
   7   7   3       95.81      110.29      6.45 o 
   8   7   3        4.73        0.54      4.06 o 
   9   7   3        0.09       -5.97      8.42 o 
  -9   8   3        3.69       -1.75      5.05 o 
  -8   8   3        4.68       -2.54      6.82 o 
  -7   8   3      370.98      385.94     14.38 o 
  -6   8   3       37.03       26.69      4.36 o 
  -5   8   3       27.69       29.46      4.28 o 
  -4   8   3        8.51        5.65      2.81 o 
  -3   8   3       43.84       38.40      3.45 o 
  -2   8   3       24.71       26.81      3.04 o 
  -1   8   3     2007.61     2148.38     18.94 o 
   0   8   3       53.80       58.37      2.74 o 
   1   8   3      148.12      159.77      3.59 o 
   2   8   3        0.70       -0.17      1.83 o 
   3   8   3        0.14       -0.48      1.63 o 
   4   8   3        5.84        4.23      2.50 o 
   5   8   3       71.33       81.30      9.75 o 
   6   8   3      131.15      112.80      5.41 o 
   7   8   3       20.15       17.75      3.91 o 
   8   8   3        7.56        4.85      5.30 o 
   9   8   3        0.32       -7.18      5.32 o 
  -9   9   3        0.21       -8.31      6.54 o 
  -8   9   3        0.77       -5.41      4.76 o 
  -7   9   3        4.43       -3.44      5.64 o 
  -6   9   3        4.59       -0.33      4.41 o 
  -5   9   3        0.04        1.22      3.10 o 
  -4   9   3       39.16       37.99      3.82 o 
  -3   9   3        1.79       -0.56      2.31 o 
  -2   9   3       51.48       55.84      4.09 o 
  -1   9   3      207.53      236.19      5.09 o 
   0   9   3      321.02      311.24      5.30 o 
   1   9   3        6.99        7.80      2.36 o 
   2   9   3        0.02       -1.38      1.78 o 
   3   9   3      147.57      152.66      4.55 o 
   4   9   3      274.97      240.53      6.86 o 
   5   9   3       62.18       70.40      5.78 o 
   6   9   3        9.39        5.20      3.41 o 
   7   9   3        6.79       -0.93      3.90 o 
   8   9   3        2.40       -2.23      5.42 o 
  -8  10   3        6.32       -4.02      5.51 o 
  -7  10   3        3.13        1.38      9.04 o 
  -6  10   3       33.56       33.21      6.73 o 
  -5  10   3       17.69       20.24      4.41 o 
  -4  10   3       49.06       38.93      4.86 o 
  -3  10   3      148.94      145.84      5.57 o 
  -2  10   3       51.12       42.76      4.02 o 
  -1  10   3      629.80      662.81     10.96 o 
   0  10   3        0.13        2.01      1.79 o 
   1  10   3      122.32      130.10      4.25 o 
   2  10   3       45.35       47.39      3.55 o 
   3  10   3       57.16       58.72      4.54 o 
   4  10   3       84.84       92.67      5.81 o 
   5  10   3      114.26      114.03      5.66 o 
   6  10   3        0.49       -4.92      3.28 o 
   7  10   3       12.40       13.62      4.79 o 
   8  10   3        0.33       -6.26      4.17 o 
  -8  11   3       17.51       13.95      6.96 o 
  -7  11   3        1.75       -5.95      4.90 o 
  -6  11   3        0.20       -3.07      4.14 o 
  -5  11   3       59.05       54.46      7.42 o 
  -4  11   3        5.91       -0.60      2.97 o 
  -3  11   3        1.04       -3.86      2.67 o 
  -2  11   3       32.47       32.55      3.87 o 
  -1  11   3       16.21        8.59      2.88 o 
   0  11   3       45.19       41.67      5.20 o 
   1  11   3       77.60       79.92      4.10 o 
   2  11   3        5.02        2.53      2.41 o 
   3  11   3       26.69       30.90      4.04 o 
   4  11   3      173.62      178.46      6.56 o 
   5  11   3        5.66        3.97      3.80 o 
   6  11   3        4.70       -5.30      3.84 o 
   7  11   3        1.00       -3.55      4.06 o 
  -7  12   3       14.17        5.70      5.58 o 
  -6  12   3       10.38       13.59      6.37 o 
  -5  12   3        2.34       -5.32      3.55 o 
  -4  12   3       18.13       12.30      3.78 o 
  -3  12   3       20.10       16.69      3.65 o 
  -2  12   3       65.42       78.87      5.42 o 
  -1  12   3       81.53       93.57      9.31 o 
   0  12   3      152.23      158.85      5.94 o 
   1  12   3      352.17      388.76      9.11 o 
   2  12   3       44.80       47.39      4.28 o 
   3  12   3       59.49       75.09      7.07 o 
   4  12   3        0.29        0.08      3.81 o 
   5  12   3        2.50        0.22      4.04 o 
   6  12   3        9.30       -2.10      4.60 o 
   7  12   3        0.26       -4.22      4.38 o 
  -6  13   3        0.16       -3.45      4.82 o 
  -5  13   3        8.02        7.33      4.72 o 
  -4  13   3      130.98      120.92      6.27 o 
  -3  13   3        0.28       -4.36      2.91 o 
  -2  13   3        7.67        4.06      3.97 o 
  -1  13   3        8.47        9.83      5.04 o 
   0  13   3        0.24       -3.71      3.40 o 
   1  13   3       10.27        7.27      3.47 o 
   2  13   3      106.62      115.24      5.86 o 
   3  13   3       29.49       32.68      5.21 o 
   4  13   3        1.96       -3.45      3.71 o 
   5  13   3       35.42       40.30      7.82 o 
   6  13   3        5.37        1.30      4.83 o 
  -5  14   3        0.50       -4.62      4.24 o 
  -4  14   3       11.48       11.10      4.04 o 
  -3  14   3       56.72       57.23     11.27 o 
  -2  14   3       18.62       14.84      4.91 o 
  -1  14   3       71.48       85.60     12.34 o 
   0  14   3        9.31        2.48      4.94 o 
   1  14   3       55.99       58.63      7.53 o 
   2  14   3       52.42       62.89     10.29 o 
   3  14   3       30.78       23.95      6.83 o 
   4  14   3        0.39       -4.34      4.76 o 
   5  14   3        3.84        2.66      4.44 o 
  -4  15   3        3.63       -1.83      7.37 o 
  -3  15   3       29.82       30.68      5.98 o 
  -2  15   3       58.27       70.43     17.50 o 
  -1  15   3        4.56       -0.31      4.78 o 
   0  15   3       44.91       48.43      6.65 o 
   1  15   3       53.83       45.07      8.19 o 
   2  15   3       28.15       34.62     11.01 o 
   3  15   3        9.64       10.76      6.58 o 
   4  15   3        6.45        0.80      5.97 o 
  -2  16   3       11.13       14.27      5.68 o 
  -1  16   3       61.97       78.43      8.26 o 
   0  16   3       77.10      127.84     11.61 o 
   1  16   3        1.79       -7.72      5.15 o 
 -10   0   4       92.54       88.99     12.75 o 
  -9   0   4       31.50       27.76      9.29 o 
  -8   0   4      109.53      117.22      9.89 o 
  -7   0   4      955.29     1013.10     26.60 o 
  -6   0   4      756.24      820.21     21.72 o 
  -5   0   4     1128.36     1190.49     25.88 o 
  -3   0   4     2358.23     2515.72     42.53 o 
  -2   0   4        0.09        3.83      2.00 o 
  -1   0   4        0.00       -1.81      1.21 o 
   0   0   4      268.13      223.32      5.48 o 
   1   0   4     3548.60     3465.62     39.99 o 
   2   0   4      213.15      229.67      5.57 o 
   3   0   4     3545.37     3874.91     36.98 o 
   4   0   4       80.32       69.50      2.92 o 
   5   0   4       15.17       11.17      3.23 o 
   6   0   4       13.90       11.54      4.12 o 
   7   0   4        1.91       -3.40      3.02 o 
   8   0   4       26.91       33.10      8.67 o 
   9   0   4      140.34      136.12     13.10 o 
  10   0   4      117.07      111.24     15.69 o 
 -10   1   4       33.66       38.58      6.99 o 
  -9   1   4        1.52       -4.59      3.06 o 
  -8   1   4       73.43       85.11      5.99 o 
  -7   1   4       58.86       60.69      4.71 o 
  -6   1   4      737.58      773.24     12.41 o 
  -5   1   4      468.44      460.67      8.46 o 
  -4   1   4        3.60        1.75      2.10 o 
  -3   1   4      296.16      291.55      5.52 o 
  -2   1   4     2934.00     2793.01     27.03 o 
  -1   1   4     4943.25     4850.91     50.58 o 
   0   1   4     1195.28     1133.78     21.47 o 
   1   1   4       10.59       12.35      1.31 o 
   2   1   4      524.23      586.33      6.48 o 
   3   1   4      338.63      371.86      4.82 o 
   4   1   4     2282.84     2536.34     21.07 o 
   5   1   4        3.31        1.31      1.40 o 
   6   1   4       40.57       37.40      4.06 o 
   7   1   4      131.89      116.76      4.88 o 
   8   1   4        9.63       -1.78      3.25 o 
   9   1   4       37.30       33.27      5.46 o 
  10   1   4      113.81      157.34     12.87 o 
 -11   2   4       71.30       78.29     10.05 o 
 -10   2   4        1.97       -7.10      4.73 o 
  -9   2   4       47.80       44.38      6.71 o 
  -8   2   4       69.50       74.68      8.89 o 
  -7   2   4       91.25       89.90      4.68 o 
  -6   2   4      129.51      124.85      4.80 o 
  -5   2   4      620.20      669.06     10.56 o 
  -4   2   4     4237.36     4578.74     61.91 o 
  -3   2   4     1547.04     1652.00     17.82 o 
  -2   2   4        0.44        7.30      1.90 o 
  -1   2   4      619.90      549.72     12.29 o 
   0   2   4      572.88      546.42      7.92 o 
   1   2   4      687.38      649.54      9.18 o 
   2   2   4      643.93      652.39      7.10 o 
   3   2   4       28.35       23.45      2.21 o 
   4   2   4       74.86       92.76      3.39 o 
   5   2   4      307.24      325.14      5.74 o 
   6   2   4      304.62      312.01      7.11 o 
   7   2   4        0.60       -4.14      2.76 o 
   8   2   4        9.22        6.29      3.88 o 
   9   2   4        4.85       -3.50      3.84 o 
  10   2   4        0.16        3.49      5.49 o 
 -11   3   4        3.21       -8.01      5.77 o 
 -10   3   4       51.83       63.59     11.54 o 
  -9   3   4       18.79       11.46     13.30 o 
  -8   3   4       30.97       26.64      5.74 o 
  -7   3   4       15.28        9.25      3.92 o 
  -6   3   4        0.89        0.40      2.21 o 
  -5   3   4      965.28      923.45     15.31 o 
  -4   3   4      285.15      276.87      5.58 o 
  -3   3   4      142.03      150.34     11.66 o 
  -2   3   4      221.08      249.66      6.97 o 
  -1   3   4     3526.37     3787.56     55.78 o 
   0   3   4      203.12      187.12      4.27 o 
   1   3   4      234.22      252.95      5.40 o 
   2   3   4      405.56      429.97      6.79 o 
   3   3   4       12.87        8.42      2.16 o 
   4   3   4       34.19       26.13      2.61 o 
   5   3   4      141.02      124.09      4.28 o 
   6   3   4        2.66        1.70      2.81 o 
   7   3   4      141.06      145.92      6.76 o 
   8   3   4       78.88       70.91      6.51 o 
   9   3   4        0.01       -5.49      3.66 o 
  10   3   4        6.59        0.84      4.22 o 
 -10   4   4        1.83       -1.71      5.26 o 
  -9   4   4       41.85       42.97      7.12 o 
  -8   4   4      136.75      110.89      7.64 o 
  -7   4   4      261.78      268.60      9.73 o 
  -6   4   4       73.20       80.08      5.61 o 
  -5   4   4      207.29      210.74      9.80 o 
  -4   4   4      688.49      653.03     13.49 o 
  -3   4   4       21.13       17.33      3.13 o 
  -2   4   4     2036.66     2117.99     32.90 o 
  -1   4   4      170.49      186.27      6.21 o 
   0   4   4     2360.96     2560.14     34.51 o 
   1   4   4     1641.80     1617.49     16.19 o 
   2   4   4     3759.87     4010.14     34.29 o 
   3   4   4      229.96      235.44      5.37 o 
   4   4   4       20.07       18.19      2.44 o 
   5   4   4       17.93       13.62      2.53 o 
   6   4   4        0.11        0.97      2.23 o 
   7   4   4       54.24       62.65      5.89 o 
   8   4   4       21.57       17.18      4.55 o 
   9   4   4       10.29        4.59      4.33 o 
  10   4   4        0.22       -1.54      4.42 o 
 -10   5   4        0.02       -7.55      5.03 o 
  -9   5   4      108.57      111.26      9.97 o 
  -8   5   4       31.51       28.05      6.15 o 
  -7   5   4        7.30        5.61      3.58 o 
  -6   5   4       34.99       46.27      5.38 o 
  -5   5   4      354.44      347.59     10.15 o 
  -4   5   4      468.84      502.06     12.01 o 
  -3   5   4       63.80       67.40      4.47 o 
  -2   5   4     1080.20     1224.28     28.74 o 
  -1   5   4      396.40      368.91      6.08 o 
   0   5   4      467.49      465.86      7.77 o 
   1   5   4        1.77        1.13      1.52 o 
   2   5   4       63.48       41.07      5.38 o 
   3   5   4       88.11       71.05      3.34 o 
   4   5   4       13.03       15.16      2.57 o 
   5   5   4       19.25       24.82      4.69 o 
   6   5   4      121.98      113.44      4.86 o 
   7   5   4      321.97      282.24      9.44 o 
   8   5   4      110.45      127.68      7.06 o 
   9   5   4        7.41        3.70      5.78 o 
  10   5   4        0.17       -3.53      4.54 o 
 -10   6   4        0.77        0.26      5.59 o 
  -9   6   4        4.93       -2.61      5.37 o 
  -8   6   4        5.78        2.51      4.73 o 
  -7   6   4        2.77       -5.34      3.68 o 
  -6   6   4        0.28       -1.42      2.66 o 
  -5   6   4        0.46       -2.16      4.19 o 
  -4   6   4      597.14      590.65     13.49 o 
  -3   6   4      102.91       92.97      5.23 o 
  -2   6   4       91.36       86.86      5.12 o 
  -1   6   4       39.92       41.10      6.93 o 
   0   6   4      560.67      538.67      8.86 o 
   1   6   4        2.16       -1.35      1.48 o 
   2   6   4      118.35      108.09      4.99 o 
   3   6   4        6.56        6.74      2.15 o 
   4   6   4       34.63       42.14      3.63 o 
   5   6   4       38.55       30.11      3.47 o 
   6   6   4      185.24      168.92      5.97 o 
   7   6   4       91.26      110.56      7.76 o 
   8   6   4       21.22       17.85      4.77 o 
   9   6   4        1.92        0.33      4.38 o 
 -10   7   4        1.53       -2.36      7.04 o 
  -9   7   4       47.36       76.60     46.56 o 
  -8   7   4       64.52       68.83     21.08 o 
  -7   7   4       23.27       14.75      5.26 o 
  -6   7   4       14.29       14.68      4.70 o 
  -5   7   4      146.39      137.22      7.05 o 
  -4   7   4       85.69       81.18      5.92 o 
  -3   7   4       56.83       46.99      5.16 o 
  -2   7   4       98.55       92.03      5.55 o 
  -1   7   4       89.29       85.57      6.23 o 
   0   7   4     1145.64     1200.62     13.68 o 
   1   7   4       50.37       52.73      2.89 o 
   2   7   4      751.85      773.83      9.62 o 
   3   7   4      172.93      161.45      5.11 o 
   4   7   4       64.66       80.51      4.79 o 
   5   7   4      134.81      123.19      5.10 o 
   6   7   4      214.88      195.50      6.62 o 
   7   7   4      128.09      116.69      5.99 o 
   8   7   4        6.64        0.91      4.12 o 
   9   7   4       24.96       15.47      5.26 o 
  -9   8   4        4.59        3.98      6.39 o 
  -8   8   4        1.17       -0.52      5.03 o 
  -7   8   4      113.14      121.94      8.56 o 
  -6   8   4       59.87       56.21      6.23 o 
  -5   8   4      163.41      155.05      6.45 o 
  -4   8   4        0.11       -3.57      2.38 o 
  -3   8   4        3.15       -0.87      3.36 o 
  -2   8   4      273.55      288.07      9.68 o 
  -1   8   4      161.19      169.95      4.53 o 
   0   8   4      582.75      610.54     11.54 o 
   1   8   4       48.38       55.73      4.20 o 
   2   8   4        2.60        1.52      1.79 o 
   3   8   4        1.87       -1.43      2.01 o 
   4   8   4      125.78      117.23      5.17 o 
   5   8   4       92.14       97.20      5.96 o 
   6   8   4       43.20       40.65      4.70 o 
   7   8   4        7.94        6.06      6.11 o 
   8   8   4        9.57        3.51      4.47 o 
   9   8   4       40.73       42.44     10.11 o 
  -9   9   4        3.45        2.19      6.43 o 
  -8   9   4        2.92       -1.83      5.08 o 
  -7   9   4        0.27       -2.81      4.59 o 
  -6   9   4      165.15      155.55      6.99 o 
  -5   9   4       69.66       70.99      5.94 o 
  -4   9   4        0.09       -1.11      2.72 o 
  -3   9   4       45.73       47.94      5.99 o 
  -2   9   4      833.84      856.90     12.80 o 
  -1   9   4       49.77       63.43      4.27 o 
   0   9   4        9.12        7.60      1.90 o 
   1   9   4        0.44       -1.91      1.70 o 
   2   9   4       38.80       32.26      3.00 o 
   3   9   4        1.33       -3.32      2.21 o 
   4   9   4       90.54       93.52      5.32 o 
   5   9   4        9.63        7.16      3.38 o 
   6   9   4        4.82       -0.98      2.95 o 
   7   9   4       33.71       34.71      4.76 o 
   8   9   4        5.21       -6.52      4.85 o 
  -8  10   4       12.08        4.81      6.20 o 
  -7  10   4        1.26       -3.71      4.64 o 
  -6  10   4        9.43        6.63      5.33 o 
  -5  10   4       26.98       27.69      6.73 o 
  -4  10   4        1.28       -4.36      2.91 o 
  -3  10   4      280.92      304.43      8.95 o 
  -2  10   4       36.01       31.91      5.00 o 
  -1  10   4       13.96       10.64      2.87 o 
   0  10   4      135.46      131.95      4.37 o 
   1  10   4       15.99       11.56      2.48 o 
   2  10   4       65.50       74.44      4.65 o 
   3  10   4      130.18      125.42      5.31 o 
   4  10   4      532.91      525.00     10.80 o 
   5  10   4      287.72      281.57      8.17 o 
   6  10   4        0.44       -4.57      3.05 o 
   7  10   4        1.07       -5.69      3.79 o 
   8  10   4        1.31       -5.02      5.57 o 
  -8  11   4        0.30        0.63      5.98 o 
  -7  11   4        3.62       -3.86      5.27 o 
  -6  11   4       12.77        8.72      5.47 o 
  -5  11   4        2.46       -3.53      4.34 o 
  -4  11   4       37.10       31.69      4.97 o 
  -3  11   4       11.90        9.82      3.30 o 
  -2  11   4        6.21        3.74      2.89 o 
  -1  11   4       97.23       97.82      5.36 o 
   0  11   4      461.10      467.52     11.41 o 
   1  11   4        7.21        7.00      3.00 o 
   2  11   4      148.74      153.65      5.91 o 
   3  11   4       17.62       14.45      4.14 o 
   4  11   4        0.22       -4.26      2.84 o 
   5  11   4        0.42       -2.80      3.18 o 
   6  11   4        0.39       -5.61      3.74 o 
   7  11   4        1.49       -2.55      4.43 o 
  -7  12   4        0.00       -5.59      5.03 o 
  -6  12   4        2.90       -2.59      5.88 o 
  -5  12   4       31.63       26.95      5.03 o 
  -4  12   4       67.95       60.15      6.21 o 
  -3  12   4        7.03        6.06      3.42 o 
  -2  12   4       37.75       26.55      4.62 o 
  -1  12   4        2.02       -4.27      3.21 o 
   0  12   4       21.09       15.80      4.48 o 
   1  12   4       54.80       52.25      4.96 o 
   2  12   4      191.47      193.74      8.20 o 
   3  12   4       13.15       10.60      3.62 o 
   4  12   4        0.35        0.18      3.15 o 
   5  12   4       53.48       59.19      6.90 o 
   6  12   4        4.40       -4.51      4.17 o 
  -6  13   4        7.11       -0.90      7.31 o 
  -5  13   4        3.83       -1.84      4.27 o 
  -4  13   4       22.34       12.47      4.52 o 
  -3  13   4       54.90       45.66      5.06 o 
  -2  13   4       61.50       72.08      6.85 o 
  -1  13   4        2.49        2.57      3.85 o 
   0  13   4       13.41        8.18      4.18 o 
   1  13   4       79.82       77.52      5.86 o 
   2  13   4       61.80       68.20      6.72 o 
   3  13   4       49.62       44.58      5.96 o 
   4  13   4        2.31       -0.60      5.37 o 
   5  13   4        1.01       -5.86      3.91 o 
   6  13   4        9.90        4.52      5.03 o 
  -5  14   4        1.45       -7.64      5.09 o 
  -4  14   4        0.88       -5.84      3.89 o 
  -3  14   4        3.48       -3.66      5.00 o 
  -2  14   4       25.75       15.88      5.06 o 
  -1  14   4        0.83       -3.60      3.92 o 
   0  14   4        2.74       -0.38      3.92 o 
   1  14   4        6.40        5.45      4.66 o 
   2  14   4       78.45       89.09      7.98 o 
   3  14   4        0.16        4.00      5.59 o 
   4  14   4       17.50       16.10      6.28 o 
  -4  15   4       11.06        4.60      6.71 o 
  -3  15   4        2.74       -3.09      4.56 o 
  -2  15   4        5.33       -6.38      4.25 o 
  -1  15   4       51.96       66.43      7.37 o 
   0  15   4       40.63       39.34      6.49 o 
   1  15   4       23.20       16.12      8.21 o 
   2  15   4        0.34      -10.76      7.17 o 
   3  15   4        2.61       -3.85      5.56 o 
   0  16   4       25.10       25.09      7.59 o 
 -11   1   5       32.76       50.35     12.34 o 
 -10   1   5       22.72        7.84      8.11 o 
  -9   1   5        8.86        9.67      7.53 o 
  -8   1   5        0.03       -4.09      2.73 o 
  -7   1   5        0.01        0.70      2.66 o 
  -6   1   5      184.66      178.11      7.06 o 
  -5   1   5        0.10        0.40      2.99 o 
  -4   1   5      937.64     1011.56     13.30 o 
  -3   1   5       39.69       42.45      2.46 o 
  -2   1   5        9.11        5.92      1.60 o 
  -1   1   5     1204.26     1202.20     14.26 o 
   0   1   5     1417.04     1428.52     14.13 o 
   1   1   5      779.24      793.39      9.39 o 
   2   1   5      169.57      169.14      3.93 o 
   3   1   5      726.15      832.21      8.82 o 
   4   1   5        0.96       -1.25      1.10 o 
   5   1   5        1.33        3.13      2.05 o 
   6   1   5        0.06       -1.99      2.05 o 
   7   1   5        9.68       10.69      2.88 o 
   8   1   5        0.74       -4.84      3.22 o 
   9   1   5       86.01       96.61     10.18 o 
  10   1   5       43.63       48.13      8.66 o 
 -10   2   5        0.04       -4.93      4.69 o 
  -9   2   5       59.63       55.83     11.54 o 
  -8   2   5        0.90       -4.60      3.62 o 
  -7   2   5       56.82       53.18      5.73 o 
  -6   2   5        6.82        3.96      2.38 o 
  -5   2   5        1.38        3.89      2.36 o 
  -4   2   5       81.65       74.87      3.24 o 
  -3   2   5      354.12      364.80      6.53 o 
  -2   2   5     1415.58     1484.66     21.28 o 
  -1   2   5      862.08      827.94     12.47 o 
   0   2   5     1515.39     1521.95     30.52 o 
   1   2   5      531.76      546.46      8.82 o 
   2   2   5      655.98      672.73     10.78 o 
   3   2   5       71.13       79.20      2.50 o 
   4   2   5      506.81      503.35      8.25 o 
   5   2   5      525.91      571.81      9.21 o 
   6   2   5        8.07        4.20      2.43 o 
   7   2   5       12.88       11.74      3.60 o 
   8   2   5        1.45       -4.94      3.30 o 
   9   2   5        0.18       -1.90      3.91 o 
  10   2   5       29.14       23.68      7.42 o 
 -10   3   5        2.75        4.36      5.66 o 
  -9   3   5       57.63       59.46      7.69 o 
  -8   3   5        5.95        4.72      4.41 o 
  -7   3   5        1.97       -0.67      5.17 o 
  -6   3   5       23.80       33.61      4.97 o 
  -5   3   5      180.87      173.18      7.85 o 
  -4   3   5      204.82      208.92      5.78 o 
  -3   3   5        2.39        0.87      1.40 o 
  -2   3   5       92.52       90.04      2.82 o 
  -1   3   5       73.28       68.83      4.18 o 
   0   3   5      578.25      653.45     11.96 o 
   1   3   5      738.85      824.83     11.71 o 
   2   3   5        8.76       15.61      2.69 o 
   3   3   5      205.09      225.19      4.10 o 
   4   3   5      140.58      138.91      5.40 o 
   5   3   5        2.95        0.25      2.00 o 
   6   3   5       35.43       28.55      4.29 o 
   7   3   5      116.79      115.76      6.29 o 
   8   3   5        6.23        0.73      3.72 o 
   9   3   5        1.83       -4.38      3.77 o 
  10   3   5        0.53       -3.96      4.25 o 
 -10   4   5        7.67        2.47      5.39 o 
  -9   4   5        0.62       -4.54      6.06 o 
  -7   4   5      236.02      250.35     11.55 o 
  -6   4   5       88.67       83.09      5.72 o 
  -5   4   5        6.27       -1.06      2.47 o 
  -4   4   5      783.03      827.45     16.14 o 
  -3   4   5      880.85      863.14     16.17 o 
  -2   4   5      252.51      266.38     10.51 o 
  -1   4   5      102.77       75.88      2.79 o 
   0   4   5       93.37       91.48      3.39 o 
   1   4   5      620.47      644.66     12.76 o 
   2   4   5        0.84        0.47      1.64 o 
   3   4   5        8.63        7.61      2.06 o 
   4   4   5       98.19       97.62      3.93 o 
   5   4   5       12.71        9.66      2.60 o 
   6   4   5       47.56       57.70      6.18 o 
   7   4   5      292.86      284.04     10.89 o 
   8   4   5      196.48      189.90      8.39 o 
   9   4   5        0.31       -5.77      3.85 o 
 -10   5   5        2.13       -3.42      6.28 o 
  -9   5   5        6.42       -2.02      5.45 o 
  -8   5   5        0.03       -2.17      4.81 o 
  -7   5   5      137.21      121.13     15.29 o 
  -6   5   5       30.20       20.76      4.29 o 
  -5   5   5       57.86       62.82     15.91 o 
  -4   5   5       69.15       70.79      5.85 o 
  -3   5   5      569.38      631.17     20.03 o 
  -2   5   5      250.30      261.83      8.36 o 
  -1   5   5      364.09      343.38      6.16 o 
   0   5   5      374.59      369.68      7.17 o 
   1   5   5       26.66       26.63      2.87 o 
   2   5   5     1014.58     1044.70     13.03 o 
   3   5   5      185.27      170.35      5.02 o 
   4   5   5      100.53      101.82      4.17 o 
   5   5   5        0.61       -2.84      1.98 o 
   6   5   5      171.91      152.09      5.61 o 
   7   5   5       57.07       70.64      6.50 o 
   8   5   5       56.83       62.93      6.73 o 
   9   5   5        4.67        8.39      4.69 o 
 -10   6   5        0.45       -2.68      6.22 o 
  -9   6   5        2.92        2.06      6.08 o 
  -8   6   5        0.55       -3.87      4.43 o 
  -7   6   5       14.67        2.07      3.45 o 
  -6   6   5       11.72       12.84      5.48 o 
  -5   6   5       34.74       33.03      4.77 o 
  -4   6   5       25.79       23.22      5.57 o 
  -3   6   5      226.20      221.37      8.17 o 
  -2   6   5      272.83      283.29     12.40 o 
  -1   6   5      283.56      292.09      6.24 o 
   0   6   5        9.58        3.65      1.87 o 
   1   6   5      213.37      241.43      5.76 o 
   2   6   5        1.34        1.52      1.94 o 
   3   6   5       76.44       78.87      3.86 o 
   4   6   5        7.88        3.78      2.32 o 
   5   6   5       52.95       55.31      4.47 o 
   6   6   5       21.23       18.10      3.58 o 
   7   6   5        7.95        5.59      4.15 o 
   8   6   5        0.11        1.03      4.72 o 
   9   6   5        0.67       -1.69      4.36 o 
  -9   7   5        1.55        2.27      5.88 o 
  -8   7   5       24.99       24.56      9.29 o 
  -7   7   5        0.36       -4.72      3.15 o 
  -6   7   5      231.87      223.73     17.17 o 
  -5   7   5        1.19        4.88      3.56 o 
  -4   7   5       99.50       99.16      6.11 o 
  -3   7   5        8.72        8.98      3.45 o 
  -2   7   5      691.85      695.41     21.18 o 
  -1   7   5      245.31      229.40     11.73 o 
   0   7   5       85.64       86.57      3.78 o 
   1   7   5      346.03      330.14      6.79 o 
   2   7   5      247.37      261.04      6.29 o 
   3   7   5       79.12       95.39      4.81 o 
   4   7   5       15.50       13.47      3.00 o 
   5   7   5      337.84      355.14      8.46 o 
   6   7   5      148.98      130.44      5.66 o 
   7   7   5        5.63        0.90      4.03 o 
   8   7   5       18.85       10.76      5.82 o 
   9   7   5       23.47       27.72      7.11 o 
  -9   8   5        0.13       -8.92      5.95 o 
  -8   8   5        8.77       10.20      5.57 o 
  -7   8   5        0.12       -4.77      3.85 o 
  -6   8   5        3.11        0.38      4.26 o 
  -5   8   5       97.21       91.01      6.29 o 
  -4   8   5      278.51      270.02     12.46 o 
  -3   8   5       13.03        9.62      3.86 o 
  -2   8   5        8.69        6.07      4.25 o 
  -1   8   5        8.89        4.46      3.42 o 
   0   8   5      256.18      245.63      6.46 o 
   1   8   5      142.25      131.01      4.47 o 
   2   8   5        2.90        1.33      2.13 o 
   3   8   5       18.55       17.16      3.14 o 
   4   8   5      228.46      217.24      6.66 o 
   5   8   5        6.77        4.29      3.08 o 
   6   8   5       80.93       76.19      6.00 o 
   7   8   5       30.84       26.00      5.38 o 
   8   8   5       10.85       13.78      5.15 o 
  -9   9   5        4.86        0.51      6.11 o 
  -8   9   5        3.44        3.95      5.42 o 
  -7   9   5        0.00       -5.90      3.93 o 
  -6   9   5        0.82       -0.54      3.27 o 
  -5   9   5       39.05       42.68      5.32 o 
  -4   9   5        5.30        1.41      3.10 o 
  -3   9   5       69.99       68.56     12.75 o 
  -2   9   5      134.87      115.17     10.43 o 
  -1   9   5       58.98       61.63      6.63 o 
   0   9   5       21.81        7.52      3.98 o 
   1   9   5        0.01       -2.82      1.88 o 
   2   9   5        1.54       -2.24      2.20 o 
   3   9   5      205.14      192.85      6.43 o 
   4   9   5       63.47       63.49      5.13 o 
   5   9   5       33.41       33.95      7.15 o 
   6   9   5        2.23       -1.28      3.26 o 
   7   9   5        0.27       -3.49      3.33 o 
   8   9   5        6.38        2.64      4.57 o 
  -8  10   5        8.20        2.55      5.63 o 
  -7  10   5       16.56        7.45      5.08 o 
  -6  10   5        0.38       -3.52      3.39 o 
  -5  10   5       14.47       10.23      3.92 o 
  -4  10   5       69.65       81.77      6.68 o 
  -3  10   5        3.06       -0.32      3.03 o 
  -2  10   5        0.02       -1.03      2.90 o 
  -1  10   5        0.13       -6.40      4.30 o 
   0  10   5        6.59        9.27      4.47 o 
   1  10   5        9.59       -1.74      2.98 o 
   2  10   5       15.53        9.28      3.66 o 
   3  10   5       22.19       28.44      6.05 o 
   4  10   5       46.66       39.64      4.60 o 
   5  10   5        2.40       -1.13      3.04 o 
   6  10   5       51.25       58.52      5.58 o 
   7  10   5        0.06       -4.95      3.30 o 
  -8  11   5        7.40       13.03      7.18 o 
  -7  11   5        9.89       11.57      7.22 o 
  -6  11   5       60.35       59.52      6.38 o 
  -5  11   5        3.74        1.34      3.76 o 
  -4  11   5        7.53       -2.25      3.59 o 
  -3  11   5       40.33       37.51      5.17 o 
  -2  11   5       70.80       77.55      6.18 o 
  -1  11   5       18.01       12.05      3.84 o 
   0  11   5        7.50        8.58      5.07 o 
   1  11   5       66.32       64.72      5.01 o 
   2  11   5        3.15       -4.90      3.27 o 
   3  11   5       16.41       12.72      3.41 o 
   4  11   5       79.18       75.95      8.77 o 
   5  11   5       27.80       22.11      4.44 o 
   6  11   5        2.07        1.35      3.73 o 
   7  11   5        0.19       -6.39      4.26 o 
  -7  12   5        0.48       -2.68      5.87 o 
  -6  12   5        0.08       -6.61      5.12 o 
  -5  12   5       11.43        6.19      4.28 o 
  -4  12   5       21.70       13.39      4.56 o 
  -3  12   5        7.45        2.05      3.66 o 
  -2  12   5       57.36       54.98      5.82 o 
  -1  12   5       47.13       62.67      7.87 o 
   0  12   5       21.52       16.03      4.40 o 
   1  12   5       39.82       35.43      4.63 o 
   2  12   5       38.58       35.37      5.67 o 
   3  12   5        2.46        0.74      5.05 o 
   4  12   5        1.22        0.80      3.55 o 
   5  12   5        1.36       -4.14      3.71 o 
   6  12   5        0.76        0.42      4.51 o 
  -6  13   5        0.05       -6.99      4.66 o 
  -5  13   5       17.17        9.69      4.73 o 
  -4  13   5        3.90       -1.29      4.11 o 
  -3  13   5        0.03       -5.40      3.60 o 
  -2  13   5        0.54        0.84      4.61 o 
  -1  13   5       25.51       29.37      6.68 o 
   0  13   5       52.62       67.27      6.82 o 
   1  13   5       52.38       56.28      6.43 o 
   2  13   5      285.80      336.67     11.07 o 
   3  13   5       11.94        6.21      4.46 o 
   4  13   5       20.34       10.03      4.69 o 
   5  13   5        7.90       -3.72      5.12 o 
  -5  14   5        1.74       -3.18      4.25 o 
  -4  14   5        1.99       -5.48      4.17 o 
  -3  14   5       38.93       49.47      8.23 o 
  -2  14   5        5.83        5.64      8.64 o 
  -1  14   5       26.23       21.97      6.77 o 
   0  14   5       32.97       24.76      5.70 o 
   1  14   5        4.82       -3.48      5.63 o 
   2  14   5       18.93       14.13      5.02 o 
   3  14   5       29.31       23.08      5.49 o 
   4  14   5        7.03        1.45      6.10 o 
  -3  15   5        2.18       -6.46      5.60 o 
  -2  15   5        0.01       -0.67      5.47 o 
  -1  15   5       11.45       19.42      7.29 o 
   0  15   5       19.91       18.13      5.59 o 
   1  15   5       24.39       24.76     13.10 o 
   2  15   5       31.99       38.90     12.07 o 
  -9   0   6        0.00       -8.11      6.10 o 
  -8   0   6        2.65        9.58      7.08 o 
  -7   0   6       28.17       31.48      5.24 o 
  -6   0   6      359.01      357.15     13.25 o 
  -5   0   6       46.05       53.30      6.10 o 
  -4   0   6      154.65      147.39      7.49 o 
  -3   0   6      721.05      714.60     14.89 o 
  -2   0   6        3.76        3.93      3.32 o 
  -1   0   6     1229.92     1315.20     23.71 o 
   0   0   6      184.20      187.73      6.17 o 
   1   0   6      270.79      261.31      7.27 o 
   2   0   6       68.33       49.78      3.74 o 
   3   0   6     1166.52     1225.56     18.87 o 
   4   0   6        8.69       13.51      2.83 o 
   5   0   6        1.12        0.55      3.24 o 
   6   0   6      114.49      127.59     10.03 o 
   7   0   6        1.20       -4.14      3.68 o 
   8   0   6       22.44       34.09      9.94 o 
   9   0   6        0.04       -6.50      6.42 o 
 -10   1   6       10.58        7.75      7.35 o 
  -9   1   6      133.00      147.88     12.39 o 
  -8   1   6       80.58       98.95      8.76 o 
  -7   1   6        1.78        0.50      3.12 o 
  -6   1   6      418.47      415.60      8.77 o 
  -5   1   6       84.68       84.43      4.77 o 
  -4   1   6       84.69       85.61      3.62 o 
  -3   1   6      910.02      980.99     13.18 o 
  -2   1   6      927.97      966.41     12.85 o 
  -1   1   6        5.50        3.66      1.69 o 
   0   1   6      515.54      505.18      7.43 o 
   1   1   6      413.56      453.84      7.02 o 
   2   1   6      429.98      473.36      8.26 o 
   3   1   6      557.96      579.01      8.10 o 
   4   1   6      527.93      554.40      9.98 o 
   5   1   6      632.89      660.53     13.00 o 
   6   1   6        0.01       -2.14      2.84 o 
   7   1   6        0.99       -2.62      2.66 o 
   8   1   6       16.59       16.96      4.52 o 
   9   1   6        0.27       -3.52      5.23 o 
 -10   2   6        2.54       -3.43      7.26 o 
  -9   2   6        2.07       -4.54      8.96 o 
  -8   2   6       11.75        3.56      7.17 o 
  -7   2   6        0.00       -0.50      3.17 o 
  -6   2   6      152.46      130.07      7.87 o 
  -5   2   6        2.14        3.85      3.16 o 
  -4   2   6      185.39      173.00      6.52 o 
  -3   2   6        1.51       -1.92      1.51 o 
  -2   2   6      422.06      390.48      8.01 o 
  -1   2   6      172.33      174.14      4.70 o 
   0   2   6     3056.11     3121.35     56.90 o 
   1   2   6     1844.31     1968.15     19.04 o 
   2   2   6       58.44       60.65      2.82 o 
   3   2   6      673.60      708.45     12.36 o 
   4   2   6       11.18        3.88      2.12 o 
   5   2   6      154.79      166.89      6.58 o 
   6   2   6      157.07      154.05      6.77 o 
   7   2   6      157.26      155.83      7.33 o 
   8   2   6        0.57       -4.50      3.55 o 
   9   2   6      158.86      165.46      9.92 o 
 -10   3   6        3.90       -3.78      6.44 o 
  -9   3   6        0.00       -8.69      8.06 o 
  -8   3   6      193.91      203.31     18.79 o 
  -7   3   6       16.88       17.56      4.75 o 
  -6   3   6       75.43       76.76      6.37 o 
  -5   3   6       34.44       31.57      4.56 o 
  -4   3   6      344.87      362.73      7.02 o 
  -3   3   6       13.38       12.34      2.01 o 
  -2   3   6      421.83      405.89      7.14 o 
  -1   3   6      163.84      146.53      7.79 o 
   0   3   6       12.40        9.02      2.07 o 
   1   3   6        0.53       -0.50      1.76 o 
   2   3   6        2.83       -0.07      1.50 o 
   3   3   6        2.08        0.68      1.42 o 
   4   3   6       62.24       64.05      3.79 o 
   5   3   6       11.47        6.30      2.51 o 
   6   3   6        0.75       -1.92      2.92 o 
   7   3   6       36.61       30.61      5.13 o 
   8   3   6       39.40       53.55      6.52 o 
   9   3   6        4.69        0.82      4.61 o 
 -10   4   6       17.53       28.76      8.55 o 
  -9   4   6        9.21       10.65      5.67 o 
  -8   4   6        1.73       -0.85      4.10 o 
  -7   4   6       36.41       30.80     13.08 o 
  -6   4   6        0.72       -1.19      3.14 o 
  -5   4   6       38.21       47.66      5.50 o 
  -4   4   6       46.45       41.19      4.79 o 
  -3   4   6      232.86      249.06      8.48 o 
  -2   4   6       76.02       77.24      2.80 o 
  -1   4   6       90.45       87.12      4.00 o 
   0   4   6       39.57       58.30      3.43 o 
   1   4   6     2155.27     2300.54     56.79 o 
   2   4   6     2363.54     2459.33     47.46 o 
   3   4   6       31.64       47.21      3.40 o 
   4   4   6       11.50        6.90      2.28 o 
   5   4   6       38.69       31.33      3.71 o 
   6   4   6       53.84       46.14      5.48 o 
   7   4   6        0.13       -5.53      3.77 o 
   8   4   6       13.58       10.20      4.57 o 
   9   4   6        3.08        6.08      4.84 o 
 -10   5   6        0.00       -6.36      5.84 o 
  -9   5   6        1.77       -5.26      5.26 o 
  -8   5   6       21.11       17.08      5.51 o 
  -7   5   6       18.28       13.86      5.21 o 
  -6   5   6      198.12      184.01      8.32 o 
  -5   5   6      158.46      167.25      7.60 o 
  -4   5   6      571.62      546.31     23.71 o 
  -3   5   6      308.30      324.95     23.15 o 
  -2   5   6      638.06      632.22     20.15 o 
  -1   5   6      253.85      262.83      5.72 o 
   0   5   6       84.20       80.00      8.27 o 
   1   5   6        7.36       -0.71      1.86 o 
   2   5   6      215.57      207.89      6.24 o 
   3   5   6      494.52      516.16      9.15 o 
   4   5   6        4.63        3.84      2.30 o 
   5   5   6      199.89      190.20      6.11 o 
   6   5   6       19.32       18.66      4.42 o 
   7   5   6      205.33      187.88      8.28 o 
   8   5   6      159.66      152.89      8.07 o 
   9   5   6        0.00       -5.87      3.91 o 
 -10   6   6       20.52       16.75      9.47 o 
  -9   6   6       24.52       28.15      8.44 o 
  -8   6   6       45.12       54.32      7.55 o 
  -7   6   6        0.98        0.91      3.74 o 
  -6   6   6      141.51      128.94      7.45 o 
  -5   6   6        8.74        2.29      3.47 o 
  -4   6   6       87.27       80.81      9.14 o 
  -3   6   6        0.88        4.59      3.41 o 
  -2   6   6      190.85      201.29      8.06 o 
  -1   6   6      384.04      372.03     10.92 o 
   0   6   6       56.33       60.03      4.34 o 
   1   6   6       19.82       20.44      3.03 o 
   2   6   6      247.55      234.54      6.72 o 
   3   6   6      104.77       93.52      4.26 o 
   4   6   6      110.86      116.94      4.89 o 
   5   6   6        7.25       -1.40      2.52 o 
   6   6   6        5.47        0.60      3.62 o 
   7   6   6        0.85        1.99      3.93 o 
   8   6   6       10.86        7.90      5.74 o 
   9   6   6        0.13       -0.76      4.61 o 
  -9   7   6       15.55       22.22      6.91 o 
  -8   7   6        0.00       -4.19      4.46 o 
  -7   7   6        0.98        0.67      3.94 o 
  -6   7   6      136.91      137.17      7.78 o 
  -5   7   6       40.90       27.38      8.00 o 
  -4   7   6        0.05       -5.00      3.50 o 
  -3   7   6      506.35      480.12     13.20 o 
  -2   7   6      290.25      267.14     12.27 o 
  -1   7   6      191.87      194.31      8.31 o 
   0   7   6      244.93      239.73      8.51 o 
   1   7   6      147.58      142.16      5.34 o 
   2   7   6        0.44       -2.99      1.99 o 
   3   7   6      144.64      129.80      5.04 o 
   4   7   6      206.35      195.21      6.36 o 
   5   7   6       82.46       62.52      6.53 o 
   6   7   6        0.74       -1.14      3.12 o 
   7   7   6       14.77       12.99      5.10 o 
   8   7   6       37.74       25.34      5.76 o 
  -9   8   6        0.03       -3.99      5.55 o 
  -8   8   6       35.46       29.62      6.81 o 
  -7   8   6       27.24       24.69      4.69 o 
  -6   8   6       14.02        9.20      4.54 o 
  -5   8   6       27.07       25.07      5.37 o 
  -4   8   6      332.11      321.62     22.06 o 
  -3   8   6       13.65       13.32      4.33 o 
  -2   8   6       14.85        8.48      4.08 o 
  -1   8   6      191.82      186.67     14.71 o 
   0   8   6        0.54       -4.10      2.74 o 
   1   8   6        9.35       11.58      2.98 o 
   2   8   6        7.01        1.66      2.38 o 
   3   8   6       12.22       12.01      3.04 o 
   4   8   6        1.11       -3.62      2.42 o 
   5   8   6        5.58        0.19      3.75 o 
   6   8   6       75.87       68.12      5.66 o 
   7   8   6        7.79       -5.48      3.90 o 
   8   8   6        5.04       -1.04      4.44 o 
  -8   9   6        2.30        0.46      5.07 o 
  -7   9   6        2.43        0.81      3.77 o 
  -6   9   6        5.88        1.67      3.64 o 
  -5   9   6        5.00        1.42      3.79 o 
  -4   9   6       42.45       42.28     13.52 o 
  -3   9   6       16.32       15.50      4.74 o 
  -2   9   6        1.58        1.62      4.08 o 
  -1   9   6        9.77        4.41      4.24 o 
   0   9   6       34.77       36.56      5.94 o 
   1   9   6        4.73        1.38      3.78 o 
   2   9   6      120.90      115.60      5.35 o 
   3   9   6       91.08       97.66      5.25 o 
   4   9   6       17.50       13.89      3.55 o 
   5   9   6       35.67       43.50      6.35 o 
   6   9   6       52.33       43.76      5.15 o 
   7   9   6       11.74       10.69      4.82 o 
  -8  10   6       26.43       24.35      7.17 o 
  -7  10   6        0.68       -3.64      4.65 o 
  -6  10   6        4.13       -3.21      3.45 o 
  -5  10   6      173.45      179.20      7.78 o 
  -4  10   6       35.62       40.78      6.46 o 
  -3  10   6      229.45      237.34     11.28 o 
  -2  10   6      235.22      212.36     10.03 o 
  -1  10   6      396.14      368.20     12.92 o 
   0  10   6      155.61      156.23     15.20 o 
   1  10   6        1.89       -0.20      4.06 o 
   2  10   6        3.84        1.74      3.51 o 
   3  10   6       22.11       16.11      3.69 o 
   4  10   6       20.81       14.63      3.87 o 
   5  10   6        0.70       -1.62      3.32 o 
   6  10   6       64.28       86.01      6.50 o 
   7  10   6        5.40        1.69      4.87 o 
  -7  11   6        8.07        3.66      5.76 o 
  -6  11   6       40.91       39.82      5.70 o 
  -5  11   6        0.73       -3.72      3.61 o 
  -4  11   6       78.23       74.94      6.81 o 
  -3  11   6        0.02       -4.59      3.36 o 
  -2  11   6       19.79       17.51      4.41 o 
  -1  11   6       14.14       14.04      5.65 o 
   0  11   6        8.30        3.27      4.53 o 
   1  11   6       85.70       87.50     11.36 o 
   2  11   6        3.56       -5.17      3.45 o 
   3  11   6       65.75       56.93      6.44 o 
   4  11   6       29.26       33.88      4.70 o 
   5  11   6      127.96      130.85      8.81 o 
   6  11   6        1.43       -1.81      3.62 o 
  -6  12   6        7.13       11.13      4.89 o 
  -5  12   6        3.94        0.51      4.15 o 
  -4  12   6       10.04       11.91      4.63 o 
  -3  12   6        7.72        5.92      4.07 o 
  -2  12   6        0.07       -1.85      4.73 o 
  -1  12   6       49.49       53.68      7.81 o 
   0  12   6       27.53       28.63      6.75 o 
   1  12   6       50.40       34.19      7.33 o 
   2  12   6       95.95       99.21      8.49 o 
   3  12   6        4.60        4.36      4.14 o 
   4  12   6       39.31       38.12      6.03 o 
   5  12   6        2.39       -4.65      3.55 o 
   6  12   6       14.03        8.17      5.14 o 
  -5  13   6        7.04       -0.33      4.20 o 
  -4  13   6       32.07       24.12      5.41 o 
  -3  13   6       98.03       96.25     12.70 o 
  -2  13   6        4.53        7.85      5.58 o 
  -1  13   6       48.83       43.01      7.59 o 
   0  13   6       42.45       50.68     12.48 o 
   1  13   6        5.27       -6.54      5.31 o 
   2  13   6        4.08       -5.33      4.13 o 
   3  13   6       29.12       38.02      6.08 o 
   4  13   6       10.86       12.59      5.24 o 
   5  13   6        8.50        7.41      6.56 o 
  -4  14   6        5.16       -1.98      5.16 o 
  -3  14   6        0.16       -4.75      5.15 o 
  -2  14   6       27.94       19.46     11.63 o 
  -1  14   6        5.89       -4.35      5.08 o 
   0  14   6        0.98       -4.30      5.45 o 
   1  14   6       28.47       21.07      7.10 o 
   2  14   6       29.50       33.66      9.36 o 
   3  14   6        0.00       -4.34      4.72 o 
  -2  15   6        0.10       -6.47      6.11 o 
  -1  15   6       24.54       20.98      9.58 o 
   0  15   6        5.42        0.23      5.78 o 
   1  15   6        9.28        4.68      7.02 o 
  -9   1   7      129.85      132.26      8.96 o 
  -8   1   7        1.00       -1.85      4.15 o 
  -7   1   7       14.30       14.11      4.38 o 
  -6   1   7      232.54      232.39      8.92 o 
  -5   1   7       27.85       30.79      3.40 o 
  -4   1   7      156.90      184.27      5.49 o 
  -3   1   7        6.00        5.68      2.53 o 
  -2   1   7      420.25      434.29      8.27 o 
  -1   1   7     1160.92     1332.50     14.79 o 
   0   1   7      331.86      364.89      6.64 o 
   1   1   7     1559.11     1799.34     18.38 o 
   2   1   7      369.03      382.85      6.84 o 
   3   1   7      334.73      343.84      6.39 o 
   4   1   7        5.61        4.31      2.43 o 
   5   1   7       16.42        8.71      4.39 o 
   6   1   7        2.63       -1.84      3.42 o 
   7   1   7        6.54        9.21      4.18 o 
   8   1   7        0.67       -3.05      3.98 o 
   9   1   7        4.09       -1.19      5.40 o 
  -9   2   7        3.77        7.84      6.99 o 
  -8   2   7      519.90      541.84     27.24 o 
  -7   2   7      509.17      483.37     20.68 o 
  -6   2   7       84.32       93.21      6.59 o 
  -5   2   7      122.85      109.23      6.13 o 
  -4   2   7       17.00       16.70      2.76 o 
  -3   2   7      272.46      266.88      9.98 o 
  -2   2   7      421.20      459.29     10.13 o 
  -1   2   7      808.59      931.71     17.83 o 
   0   2   7       81.07       84.20      3.82 o 
   1   2   7        3.66        0.94      1.60 o 
   2   2   7       61.23       64.14      3.14 o 
   3   2   7       30.14       25.51      2.54 o 
   4   2   7      195.25      188.99      6.25 o 
   5   2   7      105.32       93.69      6.20 o 
   6   2   7        0.78       -2.10      4.17 o 
   7   2   7       24.26       14.61      4.46 o 
   8   2   7       42.29       42.65      6.12 o 
   9   2   7        5.11        6.51      4.86 o 
  -9   3   7        1.29       -3.50      4.54 o 
  -8   3   7        3.20       -3.46      4.34 o 
  -7   3   7       42.57       64.18     13.03 o 
  -6   3   7        7.94       14.30      4.32 o 
  -5   3   7        8.04        1.70      3.05 o 
  -4   3   7        4.63        6.88      3.18 o 
  -3   3   7       86.49       74.20      3.37 o 
  -2   3   7      124.32      143.62      4.97 o 
  -1   3   7       47.02       62.66      3.54 o 
   0   3   7      597.01      606.17     17.88 o 
   1   3   7       64.88       80.74      5.13 o 
   2   3   7       80.32       79.76      3.34 o 
   3   3   7        4.50        2.58      2.21 o 
   4   3   7      254.42      237.29      7.12 o 
   5   3   7       48.14       56.12      5.51 o 
   6   3   7       47.20       49.67      5.77 o 
   7   3   7        4.13       -5.04      3.63 o 
   8   3   7        8.89       13.41      4.92 o 
   9   3   7       24.09       18.63      5.48 o 
 -10   4   7       14.90       27.04      8.19 o 
  -9   4   7        1.33       -5.84      7.80 o 
  -8   4   7       53.12       51.40      6.96 o 
  -7   4   7        1.61       -6.48      4.32 o 
  -6   4   7      341.68      340.24     15.77 o 
  -5   4   7      541.22      562.04     14.32 o 
  -4   4   7      149.03      162.98      7.38 o 
  -3   4   7        7.37        4.04      3.12 o 
  -2   4   7      244.31      250.69      5.71 o 
  -1   4   7       72.07       89.27      6.87 o 
   0   4   7       40.65       47.34      3.71 o 
   1   4   7       75.18       62.37      3.85 o 
   2   4   7       50.74       52.38      6.07 o 
   3   4   7      171.80      171.77      6.18 o 
   4   4   7       81.62       84.80      4.74 o 
   5   4   7       92.54       88.13      6.68 o 
   6   4   7        0.03       -2.92      3.43 o 
   7   4   7        9.25        3.38      4.06 o 
   8   4   7        3.41       -0.70      4.23 o 
   9   4   7        0.16       -5.78      4.14 o 
 -10   5   7       46.16       59.61     10.11 o 
  -9   5   7       17.87       17.02      9.98 o 
  -8   5   7        2.90        1.23      4.44 o 
  -7   5   7        0.16       -5.51      3.68 o 
  -6   5   7      117.72       97.34      6.78 o 
  -5   5   7      217.08      209.63      8.95 o 
  -4   5   7       28.62       30.50      4.78 o 
  -3   5   7      567.04      598.49     14.61 o 
  -2   5   7        2.12       -1.89      2.64 o 
  -1   5   7      188.61      192.96      5.31 o 
   0   5   7      175.14      185.11      5.66 o 
   1   5   7      146.72      158.63      9.21 o 
   2   5   7      358.39      355.83      8.58 o 
   3   5   7       39.81       36.08      4.07 o 
   4   5   7        3.14       -0.12      2.45 o 
   5   5   7       24.67       22.65      3.64 o 
   6   5   7       10.85        6.38      3.92 o 
   7   5   7        0.86       -3.32      3.66 o 
   8   5   7        0.02       -1.75      4.35 o 
  -9   6   7        1.26       -4.18      4.95 o 
  -8   6   7       28.91       24.60      6.25 o 
  -7   6   7        0.12       -3.74      3.86 o 
  -6   6   7       23.54       28.54      5.83 o 
  -5   6   7       55.95       58.99      6.59 o 
  -4   6   7       68.33       79.54      7.05 o 
  -3   6   7       49.45       62.77      8.09 o 
  -2   6   7        1.76       -2.39      2.95 o 
  -1   6   7      284.04      289.25     10.12 o 
   0   6   7       65.37       74.49      4.06 o 
   1   6   7       40.41       42.73      4.49 o 
   2   6   7       19.17       21.50      3.52 o 
   3   6   7      138.89      135.03      5.23 o 
   4   6   7       46.27       42.35      4.27 o 
   5   6   7        0.14       -2.17      2.64 o 
   6   6   7       20.66       12.96      4.43 o 
   7   6   7       66.43       63.16      6.97 o 
   8   6   7       21.83       34.40      6.09 o 
  -9   7   7        3.41        2.90      6.24 o 
  -8   7   7       55.63       67.82     12.16 o 
  -7   7   7       24.82       32.90     13.14 o 
  -6   7   7       32.40       11.14      4.71 o 
  -5   7   7       27.32       28.68      5.47 o 
  -4   7   7       33.25       37.05      6.19 o 
  -3   7   7       69.15       86.63     12.05 o 
  -2   7   7      272.60      290.21     10.64 o 
  -1   7   7      623.98      653.59     16.08 o 
   0   7   7        2.01       -4.51      3.01 o 
   1   7   7       19.04       25.36      3.45 o 
   2   7   7      258.69      242.76      7.42 o 
   3   7   7       35.76       41.86      4.78 o 
   4   7   7       86.46       79.43      5.35 o 
   5   7   7        9.76        3.46      3.10 o 
   6   7   7       36.36       34.55      5.43 o 
   7   7   7       23.94       15.99      5.17 o 
   8   7   7       16.55       14.00      5.64 o 
  -9   8   7        4.70        2.03      5.73 o 
  -8   8   7        0.26        2.51      5.16 o 
  -7   8   7       32.89       28.22      6.42 o 
  -6   8   7        0.96       -2.20      3.87 o 
  -5   8   7       39.32       43.28      6.50 o 
  -4   8   7       81.50       77.06      7.80 o 
  -3   8   7     1157.49     1134.65     23.23 o 
  -2   8   7       45.81       49.33      6.39 o 
  -1   8   7        4.99        2.04      4.04 o 
   0   8   7        3.48       -0.85      3.44 o 
   1   8   7       16.02        8.30      4.41 o 
   2   8   7      100.81      104.83      5.65 o 
   3   8   7       45.56       56.72      7.34 o 
   4   8   7      192.03      159.60      7.66 o 
   5   8   7      101.40      110.25      6.71 o 
   6   8   7       20.27       11.75      4.47 o 
   7   8   7       10.24        3.47      4.56 o 
  -8   9   7       24.52       21.18     10.69 o 
  -7   9   7        0.51       -5.49      3.66 o 
  -6   9   7        9.69        2.98      5.50 o 
  -5   9   7       26.31       21.03      6.08 o 
  -4   9   7        0.57       -2.78      3.55 o 
  -3   9   7       77.27       85.95     13.93 o 
  -2   9   7       89.27       91.87     13.33 o 
  -1   9   7       93.26       88.84      8.30 o 
   0   9   7      202.83      200.70     12.53 o 
   1   9   7      113.06      108.43      8.51 o 
   2   9   7      179.27      176.78      9.23 o 
   3   9   7       38.27       42.80      4.42 o 
   4   9   7       10.34       12.08      3.55 o 
   5   9   7        0.90       -3.28      3.22 o 
   6   9   7        0.29       -4.58      3.05 o 
   7   9   7        0.05       -1.91      4.43 o 
  -8  10   7       10.58       16.95     10.87 o 
  -7  10   7        2.15       -5.36      3.57 o 
  -6  10   7        0.16       -2.71      3.70 o 
  -5  10   7       71.70       56.04      7.58 o 
  -4  10   7        0.30       -1.20      4.35 o 
  -3  10   7       54.72       61.08      7.80 o 
  -2  10   7       71.21       85.84     23.95 o 
  -1  10   7       99.64      107.41      9.54 o 
   0  10   7        0.86       -1.27      4.14 o 
   1  10   7       59.02       49.52      7.93 o 
   2  10   7        0.94       -3.79      4.25 o 
   3  10   7        1.64       -4.81      3.21 o 
   4  10   7       65.28       81.11      6.04 o 
   5  10   7        2.51       -2.18      3.48 o 
   6  10   7       17.45        7.63      4.01 o 
  -7  11   7        6.26       11.21      5.73 o 
  -6  11   7        2.33       -1.36      3.90 o 
  -5  11   7       24.78       33.80      5.66 o 
  -4  11   7       31.41       26.20      5.10 o 
  -3  11   7       42.22       48.35      7.66 o 
  -2  11   7       36.43       47.23      7.25 o 
  -1  11   7      335.32      353.76     13.61 o 
   0  11   7       13.77        8.98      5.90 o 
   1  11   7       36.67       39.78      7.44 o 
   2  11   7        0.04       -6.52      4.34 o 
   3  11   7       58.22       42.17      5.97 o 
   4  11   7       41.02       51.92      6.49 o 
   5  11   7        2.77       -3.69      3.64 o 
   6  11   7        5.29        3.60      4.16 o 
  -6  12   7        0.20       -6.00      4.00 o 
  -5  12   7       23.89       17.63      5.08 o 
  -4  12   7        0.99       -4.84      3.86 o 
  -3  12   7       10.34       11.66      4.66 o 
  -2  12   7       64.31       90.95     11.52 o 
  -1  12   7       22.33       22.00      6.12 o 
   0  12   7       89.91      102.42      9.93 o 
   1  12   7        3.87       -1.60      4.89 o 
   2  12   7        4.43       -1.63      4.98 o 
   3  12   7        1.99       -0.39      4.26 o 
   4  12   7       10.90        7.89      4.88 o 
   5  12   7        3.79       -3.57      4.24 o 
  -5  13   7       35.40       39.85      6.68 o 
  -4  13   7        2.88       -2.57      4.27 o 
  -3  13   7       41.90       43.47      7.97 o 
  -2  13   7        8.90        3.99      6.13 o 
  -1  13   7        7.01       12.60      6.35 o 
   0  13   7       19.09       20.64      6.77 o 
   1  13   7       78.40       87.03     10.02 o 
   2  13   7        6.59       -7.01      4.67 o 
   3  13   7        2.68       -0.21      5.56 o 
   4  13   7        0.40       -4.48      4.89 o 
  -3  14   7        2.54       -0.66      6.97 o 
  -2  14   7        2.97        5.40      6.12 o 
  -1  14   7       44.37       57.24      9.80 o 
   0  14   7       26.55       36.00      8.23 o 
   1  14   7        1.14       -1.61      5.72 o 
   2  14   7        7.00       -0.54      5.86 o 
 -10   0   8        0.26       -2.99      7.44 o 
  -9   0   8      263.48      304.24     18.77 o 
  -8   0   8        8.98       11.81      7.71 o 
  -7   0   8       11.02       13.10      8.24 o 
  -6   0   8       79.02       84.21     12.19 o 
  -5   0   8      834.48      843.86     17.50 o 
  -4   0   8      257.68      252.18      8.76 o 
  -3   0   8       81.72       86.63      5.32 o 
  -2   0   8      680.21      656.33     13.94 o 
  -1   0   8       74.82       80.95      4.96 o 
   0   0   8        1.24       -3.24      2.16 o 
   1   0   8      391.28      433.96     10.93 o 
   2   0   8      191.72      154.26      6.51 o 
   3   0   8      363.18      343.97     18.47 o 
   4   0   8        1.06       -2.81      4.81 o 
   5   0   8       12.40       10.20      7.57 o 
   6   0   8      322.86      314.22     18.24 o 
   7   0   8       23.63       16.75      8.42 o 
   8   0   8      141.45      153.32     14.75 o 
   9   0   8        2.81        0.45      7.75 o 
 -10   1   8      110.48      145.55     15.02 o 
  -9   1   8       98.81      125.92      9.92 o 
  -8   1   8      312.85      325.40     17.19 o 
  -7   1   8      326.20      339.00     15.54 o 
  -6   1   8       53.67       54.29      6.25 o 
  -5   1   8       16.19       14.32      4.04 o 
  -4   1   8      305.29      317.39      7.73 o 
  -3   1   8       57.73       56.09      4.20 o 
  -2   1   8       27.67       29.08      2.83 o 
  -1   1   8      936.62     1028.94     12.98 o 
   0   1   8      304.08      325.01      6.58 o 
   1   1   8       17.34       24.02      2.72 o 
   2   1   8      261.79      250.00      6.22 o 
   3   1   8        2.41       -1.44      1.84 o 
   4   1   8       75.48       85.22      7.85 o 
   5   1   8      289.41      288.07     11.67 o 
   6   1   8        6.88       -0.86      4.78 o 
   7   1   8        3.27       -7.36      4.91 o 
   8   1   8        0.12        1.80      5.71 o 
   9   1   8       16.24       12.19      6.96 o 
 -10   2   8      148.73      155.06     15.64 o 
  -9   2   8       13.70       11.94      8.42 o 
  -8   2   8       81.87      100.08     12.12 o 
  -7   2   8      254.90      263.96     10.74 o 
  -6   2   8      537.94      570.84     23.23 o 
  -5   2   8        1.18       -4.68      3.12 o 
  -4   2   8       85.81       83.71      9.45 o 
  -3   2   8      308.04      310.89      7.36 o 
  -2   2   8        2.66        4.60      2.18 o 
  -1   2   8       28.75       31.98      4.40 o 
   0   2   8       36.75       45.69      3.74 o 
   1   2   8       74.52       87.33      4.12 o 
   2   2   8       64.07       74.58      3.61 o 
   3   2   8      316.98      329.53      8.37 o 
   4   2   8        0.22       -2.52      2.85 o 
   5   2   8      281.60      275.34     11.48 o 
   6   2   8      411.97      448.28     15.21 o 
   7   2   8        5.24        5.62      8.53 o 
   8   2   8        0.17       -7.25      4.83 o 
   9   2   8        2.14       -3.06      6.30 o 
  -9   3   8        2.63        2.28      5.21 o 
  -8   3   8        4.59        2.53      4.97 o 
  -7   3   8      245.28      251.80     15.43 o 
  -6   3   8       10.68       14.35     14.28 o 
  -5   3   8       37.81       47.47      5.87 o 
  -4   3   8      170.56      158.99      7.66 o 
  -3   3   8      357.25      334.67     10.61 o 
  -2   3   8      113.09      106.35      4.36 o 
  -1   3   8      364.92      363.32      7.96 o 
   0   3   8        0.25       -2.05      1.94 o 
   1   3   8       20.84       22.41      2.73 o 
   2   3   8      112.95       99.75      3.91 o 
   3   3   8       64.90       75.47      5.33 o 
   4   3   8       93.13       89.38      6.13 o 
   5   3   8       22.27       13.76      5.58 o 
   6   3   8       65.54       61.25      8.18 o 
   7   3   8       11.95       18.89      5.20 o 
   8   3   8        0.73       -2.19      4.35 o 
  -9   4   8        0.04       -2.17      5.12 o 
  -8   4   8        0.44        0.42      6.99 o 
  -7   4   8        0.19       -3.99      6.22 o 
  -6   4   8      167.77      160.76      8.50 o 
  -5   4   8      159.39      144.67      7.79 o 
  -4   4   8      104.93       91.70      6.21 o 
  -3   4   8      119.17      131.29      7.03 o 
  -2   4   8      239.10      239.80      9.11 o 
  -1   4   8       28.81       27.82      3.23 o 
   0   4   8      443.18      459.36      9.47 o 
   1   4   8      201.49      200.23      7.30 o 
   2   4   8      183.64      187.95      5.28 o 
   3   4   8       45.40       43.48      4.59 o 
   4   4   8       10.56       10.06      6.52 o 
   5   4   8        1.08       -5.50      3.67 o 
   6   4   8       18.63       17.62      4.87 o 
   7   4   8       91.46      106.59     11.49 o 
   8   4   8       23.23       15.00      6.27 o 
  -9   5   8        2.93        8.55      7.98 o 
  -8   5   8      256.97      248.92     20.82 o 
  -7   5   8       45.71       55.57      7.66 o 
  -6   5   8      565.82      525.36     29.86 o 
  -5   5   8      730.31      735.63     17.82 o 
  -4   5   8       91.13       99.09      7.15 o 
  -3   5   8      108.38      109.79      6.80 o 
  -2   5   8      152.43      144.52      7.49 o 
  -1   5   8      101.95       86.02      5.97 o 
   0   5   8       55.75       53.60      7.19 o 
   1   5   8      402.41      393.17      9.90 o 
   2   5   8       34.61       34.04      3.93 o 
   3   5   8      319.55      307.59     14.82 o 
   4   5   8       13.62       11.89      3.68 o 
   5   5   8        0.11       -1.21      3.43 o 
   6   5   8       50.97       49.03      6.25 o 
   7   5   8        0.59       -0.30      4.33 o 
   8   5   8       43.80       56.90      7.15 o 
  -9   6   8        9.55        9.98      8.60 o 
  -8   6   8        0.15       -2.67      4.52 o 
  -7   6   8       87.70       83.81      8.55 o 
  -6   6   8        3.24       -1.70      8.22 o 
  -5   6   8       14.17       10.12      4.93 o 
  -4   6   8        3.10        4.24      4.02 o 
  -3   6   8      135.95      135.36      7.66 o 
  -2   6   8       21.00       25.77      5.55 o 
  -1   6   8      290.04      279.98     10.37 o 
   0   6   8        2.21       -2.49      2.91 o 
   1   6   8       92.72       86.80      5.10 o 
   2   6   8      219.50      220.04      9.91 o 
   3   6   8        9.31       -0.28      3.08 o 
   4   6   8       56.92       44.57      7.54 o 
   5   6   8      109.55      101.02      5.64 o 
   6   6   8       23.79       16.72      4.95 o 
   7   6   8       15.78       17.19      5.29 o 
   8   6   8        0.00        1.62      4.86 o 
  -9   7   8       18.04       18.30     11.85 o 
  -8   7   8        0.66        3.26      5.19 o 
  -7   7   8      117.15      127.59     16.98 o 
  -6   7   8        8.27        3.34      4.77 o 
  -5   7   8       20.59       24.46      6.30 o 
  -4   7   8      256.27      224.43     10.10 o 
  -3   7   8      175.63      173.07      8.92 o 
  -2   7   8        2.78       -1.62      3.94 o 
  -1   7   8      176.23      172.24      8.70 o 
   0   7   8       15.16       11.50      4.85 o 
   1   7   8       26.94       30.23      8.87 o 
   2   7   8        1.20       -1.50      3.06 o 
   3   7   8       58.51       43.71      5.06 o 
   4   7   8       10.09        5.73      3.74 o 
   5   7   8       13.93       20.71      3.86 o 
   6   7   8        2.98        1.91      4.13 o 
   7   7   8       20.74       19.62      5.73 o 
  -8   8   8       35.80       31.35      7.26 o 
  -7   8   8       23.67       34.02      7.06 o 
  -6   8   8       43.32       32.71     10.49 o 
  -5   8   8      187.98      182.28      9.57 o 
  -4   8   8       91.12       82.05      8.22 o 
  -3   8   8      282.79      297.73     11.77 o 
  -2   8   8      155.91      159.79     10.39 o 
  -1   8   8       18.50        4.28      6.33 o 
   0   8   8       81.99      103.93      9.14 o 
   1   8   8      274.61      281.14     11.19 o 
   2   8   8        6.31        4.95      4.83 o 
   3   8   8        1.39       -4.36      2.91 o 
   4   8   8       46.64       42.49      5.62 o 
   5   8   8        8.14        2.85      3.76 o 
   6   8   8       21.18       16.38      5.09 o 
   7   8   8       11.82       14.40      5.34 o 
  -8   9   8        0.37       -3.14      5.29 o 
  -7   9   8        3.51        6.08      6.95 o 
  -6   9   8        0.09       -7.25      4.83 o 
  -5   9   8       63.61       69.29      8.08 o 
  -4   9   8       33.03       26.59      6.20 o 
  -3   9   8       82.82       85.07     10.72 o 
  -2   9   8        3.79       10.94      5.40 o 
  -1   9   8       16.28        8.92      5.14 o 
   0   9   8       58.65       65.51      7.76 o 
   1   9   8      155.54      159.36      9.40 o 
   2   9   8        3.84        0.52      4.37 o 
   3   9   8       28.07        6.95      5.23 o 
   4   9   8       15.44       11.83      3.59 o 
   5   9   8       22.91       19.49      4.34 o 
   6   9   8       17.42        7.24      4.84 o 
  -7  10   8       29.93       33.56      5.89 o 
  -6  10   8        6.09        5.42      5.31 o 
  -5  10   8       47.93       42.56      7.03 o 
  -4  10   8        1.73       -1.02      5.90 o 
  -3  10   8       65.62       72.34      8.47 o 
  -2  10   8       55.26       40.96      7.11 o 
  -1  10   8       52.17       56.34      7.82 o 
   0  10   8      158.19      148.53      9.31 o 
   1  10   8      169.82      178.66     12.21 o 
   2  10   8        0.00       -2.76      4.60 o 
   3  10   8        1.77       -0.82      4.43 o 
   4  10   8       41.67       39.22      5.83 o 
   5  10   8        0.05       -4.96      3.31 o 
   6  10   8        6.01       -3.52      4.43 o 
  -6  11   8       15.40       10.98      4.96 o 
  -5  11   8        5.84       14.86      6.03 o 
  -4  11   8       41.20       39.45      7.42 o 
  -3  11   8        0.13       -6.59      4.39 o 
  -2  11   8      115.97      110.69     10.30 o 
  -1  11   8      293.03      316.25     13.65 o 
   0  11   8       17.64       15.63      6.29 o 
   1  11   8       35.05       29.77     10.52 o 
   2  11   8        5.58       -6.92      4.61 o 
   3  11   8       25.06       21.82      6.24 o 
   4  11   8        0.16       -0.32      5.04 o 
   5  11   8        9.61       -3.54      4.35 o 
  -5  12   8      104.60      122.62      9.09 o 
  -4  12   8        2.39        4.93      4.88 o 
  -3  12   8       11.35        9.06      6.35 o 
  -2  12   8       10.45        5.35      5.89 o 
  -1  12   8       99.70      114.30     10.72 o 
   0  12   8       37.77       33.48      8.18 o 
   1  12   8        1.80        2.64      5.58 o 
   2  12   8        8.53        1.99      5.48 o 
   3  12   8       13.22        9.19     10.89 o 
   4  12   8        9.63        7.06      6.19 o 
  -4  13   8       12.14       11.77      5.14 o 
  -3  13   8       19.63        6.97      6.31 o 
  -2  13   8       15.38        9.02      6.39 o 
  -1  13   8       31.85       38.00      8.00 o 
   0  13   8       32.73       30.84      7.96 o 
   1  13   8        4.62        0.28      5.98 o 
   2  13   8       12.75       10.31      6.01 o 
   3  13   8       18.66       19.23      6.95 o 
  -2  14   8       10.94       10.51      6.63 o 
  -1  14   8        9.35        4.50      6.39 o 
   0  14   8      102.96      117.25     11.92 o 
   1  14   8      128.20      144.32     16.53 o 
  -9   1   9       10.32        6.95      6.19 o 
  -8   1   9       64.64       72.78     16.40 o 
  -7   1   9       90.68       99.88      9.91 o 
  -6   1   9      202.93      185.33      7.59 o 
  -5   1   9      177.75      179.17      7.23 o 
  -4   1   9        0.67       -2.41      2.81 o 
  -3   1   9        0.02       -2.36      1.93 o 
  -2   1   9       39.12       41.85      3.44 o 
  -1   1   9      252.96      246.81      6.11 o 
   0   1   9        4.57        4.51      1.97 o 
   1   1   9       12.12       12.26      2.89 o 
   2   1   9       22.21       16.42      2.83 o 
   3   1   9      393.93      362.04      9.19 o 
   4   1   9     1277.93     1377.32     26.87 o 
   5   1   9        0.07       -0.55      5.36 o 
   6   1   9      334.56      364.05     14.37 o 
   7   1   9       69.06       80.96      9.61 o 
   8   1   9       47.05       34.47      8.01 o 
  -9   2   9      106.59      149.38     12.25 o 
  -8   2   9       34.50       31.86     10.38 o 
  -7   2   9       10.82        8.01      6.30 o 
  -6   2   9        0.00       -4.91      3.78 o 
  -5   2   9       42.29       62.27      8.13 o 
  -4   2   9      157.37      151.10      7.91 o 
  -3   2   9        6.11        0.91      5.48 o 
  -2   2   9        1.34       -1.33      1.80 o 
  -1   2   9        0.03       -1.91      1.76 o 
   0   2   9        8.12        7.85      2.60 o 
   1   2   9      406.37      415.69      8.07 o 
   2   2   9      480.93      464.11      8.59 o 
   3   2   9      143.28      156.09      6.36 o 
   4   2   9      445.85      475.87     14.90 o 
   5   2   9       24.90       18.58      6.25 o 
   6   2   9       29.07       21.30      6.71 o 
   7   2   9        4.60        2.41      5.59 o 
   8   2   9       11.98       19.74      7.20 o 
  -9   3   9        4.73       -5.97      7.13 o 
  -8   3   9      101.18      110.92     12.72 o 
  -7   3   9       40.25       37.23      6.44 o 
  -6   3   9      153.56      173.57      9.08 o 
  -5   3   9       94.41      100.32      7.70 o 
  -4   3   9      264.92      275.57     10.46 o 
  -3   3   9       50.77       52.81      6.21 o 
  -2   3   9      174.57      173.93      8.01 o 
  -1   3   9       13.27       19.37      3.08 o 
   0   3   9        0.24       -0.58      1.92 o 
   1   3   9       18.97       28.05      3.09 o 
   2   3   9      560.64      566.86      9.74 o 
   3   3   9      999.26     1048.96     33.26 o 
   4   3   9       70.77       99.37     19.72 o 
   5   3   9       56.88       81.14      9.78 o 
   6   3   9      264.94      286.81     12.87 o 
   7   3   9       85.82       93.11     10.27 o 
   8   3   9        3.17       -0.50      5.84 o 
  -9   4   9        8.61       10.47      8.91 o 
  -8   4   9       10.72       20.56      6.43 o 
  -7   4   9        0.49       -2.71      3.87 o 
  -6   4   9      322.73      312.76     11.99 o 
  -5   4   9      365.64      357.03     25.02 o 
  -4   4   9      189.07      160.65      9.25 o 
  -3   4   9      762.24      773.16     18.08 o 
  -2   4   9        5.93        9.70      4.15 o 
  -1   4   9       19.35       10.57      4.22 o 
   0   4   9       12.31       16.92      3.20 o 
   1   4   9       17.98        5.73      2.93 o 
   2   4   9      465.32      461.69     13.25 o 
   3   4   9       88.03       96.19      5.73 o 
   4   4   9        3.04       -1.93      3.29 o 
   5   4   9       36.70       27.62      6.52 o 
   6   4   9      191.08      226.52     11.51 o 
   7   4   9        0.00       -1.27      8.87 o 
   8   4   9       27.72       34.09      8.11 o 
  -9   5   9        7.77        7.56      5.92 o 
  -8   5   9       40.12       44.65     10.89 o 
  -7   5   9        5.55       11.17      5.66 o 
  -6   5   9      105.26      117.66      9.57 o 
  -5   5   9       29.12       25.68      5.71 o 
  -4   5   9        3.38       -0.48      4.06 o 
  -3   5   9        0.68        0.79      4.14 o 
  -2   5   9      166.49      165.75     10.14 o 
  -1   5   9        0.61       -1.07      3.44 o 
   0   5   9      432.46      425.48     12.86 o 
   1   5   9      260.42      279.97      8.18 o 
   2   5   9      758.26      769.94     21.65 o 
   3   5   9        6.71        2.34      3.29 o 
   4   5   9      315.00      313.14     11.16 o 
   5   5   9       22.49       17.38      5.77 o 
   6   5   9        5.20        5.64      5.36 o 
   7   5   9      168.79      204.76     23.22 o 
  -9   6   9       11.54       13.41      8.69 o 
  -8   6   9       40.76       53.27      8.02 o 
  -7   6   9        4.32        0.14      4.90 o 
  -6   6   9      281.46      256.47     11.41 o 
  -5   6   9       57.31       54.00      7.23 o 
  -4   6   9       58.14       53.91      7.46 o 
  -3   6   9      131.38      131.38     15.78 o 
  -2   6   9      115.16      116.44      7.77 o 
  -1   6   9      185.71      202.90      9.41 o 
   0   6   9      243.40      233.32     14.87 o 
   1   6   9      103.22       98.65      8.11 o 
   2   6   9        3.11        3.77      3.15 o 
   3   6   9       47.95       54.80      5.56 o 
   4   6   9       29.97       16.64      4.91 o 
   5   6   9       10.59        7.42      5.02 o 
   6   6   9        1.87       -0.64      5.25 o 
   7   6   9        0.66        0.97      5.93 o 
  -8   7   9        0.62        4.92      7.95 o 
  -7   7   9       34.18       33.47      6.66 o 
  -6   7   9       23.10       35.68      6.98 o 
  -5   7   9       18.59       14.71      5.17 o 
  -4   7   9      467.55      454.31     14.90 o 
  -3   7   9      217.99      209.86     13.51 o 
  -2   7   9       66.16       59.99      7.50 o 
  -1   7   9      278.78      258.29     10.98 o 
   0   7   9      119.01      102.43      7.44 o 
   1   7   9        0.48       -3.17      5.24 o 
   2   7   9       27.24       22.87      5.92 o 
   3   7   9       26.79       20.99      4.60 o 
   4   7   9       29.64       30.07      7.01 o 
   5   7   9       27.01       38.83      7.55 o 
   6   7   9        0.66        6.84      5.57 o 
   7   7   9       34.72       44.90      6.89 o 
  -8   8   9       13.95       23.55      6.95 o 
  -7   8   9        8.83        7.08      5.59 o 
  -6   8   9       13.08       -1.07      4.89 o 
  -5   8   9        1.73       -2.25      4.72 o 
  -4   8   9       80.30       51.95      7.50 o 
  -3   8   9       16.92       12.19      5.34 o 
  -2   8   9      454.46      473.01     15.36 o 
  -1   8   9        4.11        5.52      4.87 o 
   0   8   9      311.65      321.18     12.50 o 
   1   8   9        2.59       -1.16      4.04 o 
   2   8   9      479.08      451.33     14.91 o 
   3   8   9        0.01       -5.99      3.99 o 
   4   8   9        0.72       -1.69      3.62 o 
   5   8   9        9.95        6.60      4.32 o 
   6   8   9       12.33       17.20      6.74 o 
  -7   9   9       15.21       13.34      6.24 o 
  -6   9   9       15.48       14.58      6.01 o 
  -5   9   9       13.57       15.62      7.40 o 
  -4   9   9       25.41       24.38      6.38 o 
  -3   9   9       42.71       32.38      6.82 o 
  -2   9   9        9.88       20.56      6.25 o 
  -1   9   9        2.15       -5.45      6.53 o 
   0   9   9       12.61        8.98      5.63 o 
   1   9   9       20.99       13.09      5.83 o 
   2   9   9      120.07      115.00      9.98 o 
   3   9   9       55.70       53.02      8.78 o 
   4   9   9        0.44       -6.74      4.49 o 
   5   9   9        2.48       -2.79      4.10 o 
   6   9   9        8.78        4.05      6.15 o 
  -7  10   9        1.29        0.98      5.75 o 
  -6  10   9        4.19        3.98      5.90 o 
  -5  10   9        7.79        1.87      5.48 o 
  -4  10   9        0.54       -1.21      5.04 o 
  -3  10   9        4.33        1.80      5.15 o 
  -2  10   9      482.31      520.33     26.95 o 
  -1  10   9      154.37      164.43     15.73 o 
   0  10   9      230.62      227.95     12.71 o 
   1  10   9       45.00       50.83      8.01 o 
   2  10   9        1.29       -2.16      4.79 o 
   3  10   9       13.66       22.91      6.64 o 
   4  10   9        0.02        1.06      4.99 o 
   5  10   9       13.04        9.62      5.92 o 
  -6  11   9        2.45       -2.50      5.74 o 
  -5  11   9        0.24       -5.72      5.10 o 
  -4  11   9       78.48       97.90     10.67 o 
  -3  11   9       22.16       14.37      6.45 o 
  -2  11   9        0.02        1.16      5.20 o 
  -1  11   9        0.03       -1.03      5.79 o 
   0  11   9       68.92       77.88      9.62 o 
   1  11   9       65.25       94.91     12.54 o 
   2  11   9        1.82       -2.28      5.07 o 
   3  11   9        1.56       -1.82      5.21 o 
   4  11   9        0.27       -1.99      5.29 o 
  -5  12   9        1.93       -2.10      5.98 o 
  -4  12   9       30.03       19.87      8.47 o 
  -3  12   9        3.24       -3.35      5.28 o 
  -2  12   9       18.21        9.07      6.61 o 
  -1  12   9       95.86      116.04     11.20 o 
   0  12   9       67.55       90.11     10.10 o 
   1  12   9      124.38      140.39     10.88 o 
   2  12   9        1.35       -5.07      5.37 o 
   3  12   9        0.01       -7.76      5.17 o 
  -3  13   9        7.35        1.02      6.61 o 
  -2  13   9        9.06        3.02      6.42 o 
  -1  13   9        0.30       -6.39      5.93 o 
   0  13   9       97.54      100.28     10.99 o 
   1  13   9       74.52      100.91     15.84 o 
   2  13   9       32.03       28.96      7.83 o 
  -9   0  10       37.26       64.83     13.68 o 
  -8   0  10       50.10       62.29     12.43 o 
  -7   0  10       11.06       19.47      9.31 o 
  -6   0  10      188.21      175.86     14.84 o 
  -5   0  10      634.28      660.18     26.56 o 
  -4   0  10      926.97     1003.40     20.74 o 
  -3   0  10        0.89       -4.59      3.06 o 
  -2   0  10       60.28       69.86      6.48 o 
  -1   0  10       91.49       82.94      5.68 o 
   0   0  10      243.29      222.94      8.66 o 
   1   0  10      359.99      365.49     11.12 o 
   2   0  10      983.35      990.36     19.76 o 
   3   0  10     2132.58     2278.49     52.47 o 
   4   0  10     1264.04     1297.45     37.92 o 
   5   0  10      260.22      231.31     16.32 o 
   6   0  10      163.09      179.27     15.20 o 
   7   0  10        3.67        6.15      8.24 o 
  -9   1  10       13.39        9.24      6.51 o 
  -8   1  10        1.20       -3.21      5.14 o 
  -7   1  10       24.48       29.86      7.32 o 
  -6   1  10      269.66      286.16     12.85 o 
  -5   1  10        7.02        8.85      4.48 o 
  -4   1  10      359.05      332.12     10.57 o 
  -3   1  10      206.32      185.45      6.81 o 
  -2   1  10      109.95       91.13      4.28 o 
  -1   1  10        8.09        5.52      2.28 o 
   0   1  10       13.80       15.56      3.34 o 
   1   1  10        0.33       -1.49      2.15 o 
   2   1  10       38.55       44.15      7.20 o 
   3   1  10        3.45        4.76      4.91 o 
   4   1  10      254.42      247.91     11.41 o 
   5   1  10       73.55       84.52      9.36 o 
   6   1  10      113.31      128.58     11.31 o 
   7   1  10       37.19       35.31      7.89 o 
  -9   2  10        0.56       -6.41      5.56 o 
  -8   2  10      161.95      157.07     10.83 o 
  -7   2  10        6.22        2.59      5.49 o 
  -6   2  10      515.83      509.92     25.50 o 
  -5   2  10      662.66      655.82     18.77 o 
  -4   2  10        0.22       -3.58      3.28 o 
  -3   2  10       50.47       55.11      5.42 o 
  -2   2  10        2.86        2.61      2.36 o 
  -1   2  10      145.87      129.50      4.81 o 
   0   2  10        4.06        4.09      2.62 o 
   1   2  10      229.69      216.91      6.20 o 
   2   2  10      249.97      249.36      6.63 o 
   3   2  10      237.78      228.85      7.93 o 
   4   2  10      434.25      456.13     32.28 o 
   5   2  10      390.60      445.97     15.68 o 
   6   2  10        1.97       -0.83      5.35 o 
   7   2  10       48.70       58.05      8.92 o 
  -9   3  10        1.66       -6.33      7.80 o 
  -8   3  10        0.28       -3.83      7.75 o 
  -7   3  10       28.36       41.73      7.11 o 
  -6   3  10        2.94        5.27      6.73 o 
  -5   3  10        7.73        0.38      4.72 o 
  -4   3  10      176.74      185.75     17.41 o 
  -3   3  10      229.39      223.91      9.96 o 
  -2   3  10      390.01      381.24     12.54 o 
  -1   3  10       44.54       42.96      3.83 o 
   0   3  10      210.06      210.85      6.10 o 
   1   3  10     1020.97     1026.17     21.82 o 
   2   3  10       67.50       60.01      8.71 o 
   3   3  10       94.43      103.72      6.19 o 
   4   3  10      910.11      989.77     22.89 o 
   5   3  10      109.92      137.12      9.29 o 
   6   3  10       49.89       65.87     15.97 o 
   7   3  10       35.40       37.89      7.83 o 
  -9   4  10        9.72       -1.51      8.91 o 
  -8   4  10        0.84       -7.51      5.01 o 
  -7   4  10       43.74       65.85      8.45 o 
  -6   4  10        3.63       -4.42      4.66 o 
  -5   4  10        5.26        1.80      4.90 o 
  -4   4  10      394.27      360.73     12.94 o 
  -3   4  10      560.58      559.25     15.94 o 
  -2   4  10       42.24       54.06      7.51 o 
  -1   4  10      190.12      151.75      8.30 o 
   0   4  10       20.76       18.87      3.76 o 
   1   4  10      131.34      123.47      6.07 o 
   2   4  10       10.73        4.68      3.66 o 
   3   4  10        8.22        7.84      3.84 o 
   4   4  10        6.97       11.13      5.19 o 
   5   4  10      317.54      355.13     13.99 o 
   6   4  10        5.20       -1.89      5.11 o 
   7   4  10       15.52        8.34     14.48 o 
  -8   5  10      148.49      146.64      9.86 o 
  -7   5  10       61.10       55.18      8.02 o 
  -6   5  10        0.38       -4.86      4.38 o 
  -5   5  10       22.90       22.85      6.88 o 
  -4   5  10       90.27       91.18     11.43 o 
  -3   5  10       52.30       35.85      6.57 o 
  -2   5  10       52.70       57.46      8.09 o 
  -1   5  10      315.46      300.07     11.60 o 
   0   5  10      129.79      121.31      8.51 o 
   1   5  10      165.36      145.29      8.33 o 
   2   5  10       40.43       38.50      4.91 o 
   3   5  10      652.41      711.51     14.62 o 
   4   5  10        9.01       -0.30      4.60 o 
   5   5  10       40.63       64.12      9.56 o 
   6   5  10      121.19      136.82     10.52 o 
   7   5  10       12.19       27.79      7.69 o 
  -8   6  10        9.98        6.15     13.59 o 
  -7   6  10        4.61        7.03      5.81 o 
  -6   6  10       16.83       16.78      6.95 o 
  -5   6  10        4.68       -1.46      4.67 o 
  -4   6  10        5.21       -0.97      5.41 o 
  -3   6  10        0.13       -6.66      4.44 o 
  -2   6  10      645.82      619.26     17.41 o 
  -1   6  10      514.62      534.08     17.89 o 
   0   6  10       91.66       79.97      8.14 o 
   1   6  10        6.48        2.56      4.62 o 
   2   6  10      500.42      521.59     25.55 o 
   3   6  10       52.60       50.77      7.18 o 
   4   6  10      112.53      108.47      7.18 o 
   5   6  10       35.65       45.82      8.13 o 
   6   6  10      167.53      199.13     11.70 o 
  -8   7  10       60.45       71.12      9.65 o 
  -7   7  10        0.19       -6.32      4.87 o 
  -6   7  10        0.01       -4.13      4.64 o 
  -5   7  10        0.04       -3.71      4.31 o 
  -4   7  10       54.10       50.91      7.53 o 
  -3   7  10       13.08        9.92      5.20 o 
  -2   7  10      413.90      423.13     14.62 o 
  -1   7  10      475.74      542.61     16.61 o 
   0   7  10        5.37        4.29      4.43 o 
   1   7  10      220.44      202.73     14.53 o 
   2   7  10       46.68       54.38      7.72 o 
   3   7  10       24.40       18.10      5.81 o 
   4   7  10        0.75       -5.04      3.36 o 
   5   7  10        2.03       -0.26      5.15 o 
   6   7  10       16.38       26.96      7.58 o 
  -7   8  10        5.97        4.90      6.02 o 
  -6   8  10        6.28       11.53      5.78 o 
  -5   8  10        9.84       15.37      5.79 o 
  -4   8  10       39.28       23.05      6.42 o 
  -3   8  10       14.64       10.54      5.50 o 
  -2   8  10       22.96       30.64      7.53 o 
  -1   8  10       18.45       32.92      7.11 o 
   0   8  10       12.01        9.13      5.65 o 
   1   8  10      480.17      508.87     25.52 o 
   2   8  10       54.44       51.58     12.92 o 
   3   8  10       12.24       16.62      5.73 o 
   4   8  10        6.04        4.02      5.39 o 
   5   8  10        3.36       -4.88      5.06 o 
   6   8  10        0.53       -4.36      5.29 o 
  -7   9  10        0.57       -2.75      5.48 o 
  -6   9  10       21.80       16.81      6.47 o 
  -5   9  10        0.00       -3.57      4.79 o 
  -4   9  10        3.51        7.87      5.63 o 
  -3   9  10      171.10      175.47     11.46 o 
  -2   9  10      247.00      254.22     12.12 o 
  -1   9  10       21.51       17.31      6.57 o 
   0   9  10      922.68      969.05     48.10 o 
   1   9  10       41.51       46.93      8.03 o 
   2   9  10       73.23       46.01      8.03 o 
   3   9  10        5.27        1.56      5.16 o 
   4   9  10       11.23        9.26      5.64 o 
   5   9  10        3.73        5.70      8.91 o 
  -6  10  10        8.13        2.63      6.22 o 
  -5  10  10        0.27        0.05      5.24 o 
  -4  10  10        2.22       -3.18      5.50 o 
  -3  10  10        5.51        3.57      5.38 o 
  -2  10  10       12.44       11.50      6.24 o 
  -1  10  10        0.02       -2.43      5.43 o 
   0  10  10       57.83       75.67      9.06 o 
   1  10  10       49.84       43.18      7.73 o 
   2  10  10        2.71        2.26      5.28 o 
   3  10  10        8.16       -2.95      5.04 o 
   4  10  10        3.25        2.00      6.05 o 
  -5  11  10        8.03        1.85      5.76 o 
  -4  11  10       18.40       18.83      6.95 o 
  -3  11  10        1.89       -3.58      5.60 o 
  -2  11  10       32.39       31.18      7.98 o 
  -1  11  10      497.41      502.44     17.59 o 
   0  11  10       35.92       33.23      7.89 o 
   1  11  10       47.57       54.43     11.05 o 
   2  11  10       20.00       13.88      6.25 o 
   3  11  10        6.83        6.50      5.99 o 
  -3  12  10        1.89       -7.95      5.30 o 
  -2  12  10       52.79       80.32     11.43 o 
  -1  12  10        0.77        4.95      6.27 o 
   0  12  10       29.64       20.60      7.14 o 
   1  12  10        6.08       10.35      7.17 o 
   2  12  10       67.24       69.28      9.55 o 
  -8   1  11       27.07       29.30      8.01 o 
  -7   1  11        0.20       -7.71      5.14 o 
  -6   1  11        4.81        3.72      5.90 o 
  -5   1  11      173.70      188.25     10.80 o 
  -4   1  11      284.63      291.92      9.72 o 
  -3   1  11      501.53      476.55     11.92 o 
  -2   1  11       17.60       18.47      3.31 o 
  -1   1  11       41.54       42.24      4.08 o 
   0   1  11       37.70       32.82      3.78 o 
   1   1  11       46.04       51.49      4.38 o 
   2   1  11      246.89      244.11      8.22 o 
   3   1  11       21.74       28.68      6.25 o 
   4   1  11        0.73        2.83      4.76 o 
   5   1  11       28.29       36.76      7.34 o 
   6   1  11        1.65        1.61      5.47 o 
   7   1  11        5.44        7.28      6.32 o 
  -8   2  11        6.65        2.90      6.19 o 
  -7   2  11       65.88      109.22     11.34 o 
  -6   2  11      112.91      122.10     11.23 o 
  -5   2  11      402.86      432.81     15.20 o 
  -4   2  11        0.02        1.72      4.11 o 
  -3   2  11       15.05       12.76      4.36 o 
  -2   2  11        5.93        6.63      3.52 o 
  -1   2  11       11.19        2.67      2.55 o 
   0   2  11      210.03      210.34      6.40 o 
   1   2  11      277.63      283.60     10.19 o 
   2   2  11        0.10       -4.39      2.93 o 
   3   2  11       45.36       54.32     21.88 o 
   4   2  11       29.62       31.87     16.22 o 
   5   2  11        3.03        1.35      5.02 o 
   6   2  11       14.32       13.56      6.48 o 
   7   2  11        0.03       -3.74      5.75 o 
  -8   3  11       31.29       42.51     10.74 o 
  -7   3  11       56.12       82.88     13.95 o 
  -6   3  11       40.50       31.35      6.65 o 
  -5   3  11      179.02      167.84      9.66 o 
  -4   3  11      235.11      214.96     11.41 o 
  -3   3  11      254.27      265.39      9.14 o 
  -2   3  11       36.06       33.42      4.91 o 
  -1   3  11      239.98      211.75      7.87 o 
   0   3  11      347.57      326.48      7.98 o 
   1   3  11      244.40      215.00      6.56 o 
   2   3  11      108.10      106.03      6.00 o 
   3   3  11        5.05        4.54      3.95 o 
   4   3  11      173.21      179.17     21.42 o 
   5   3  11      161.45      159.52     10.06 o 
   6   3  11        2.37        3.75      8.06 o 
   7   3  11        3.10        3.04      6.22 o 
  -8   4  11       15.71        0.49      9.18 o 
  -7   4  11        7.58        9.81      8.84 o 
  -6   4  11        3.11        5.78      5.02 o 
  -5   4  11        5.49        3.71      5.28 o 
  -4   4  11        5.10       -2.93      4.52 o 
  -3   4  11       43.79       47.11      7.26 o 
  -2   4  11      173.13      174.17     19.88 o 
  -1   4  11      394.07      352.17     10.22 o 
   0   4  11        0.31        1.06      3.36 o 
   1   4  11        0.42       -2.27      2.73 o 
   2   4  11       10.52       11.87      4.02 o 
   3   4  11      168.55      179.36      7.72 o 
   4   4  11       98.81       99.58      9.54 o 
   5   4  11       12.86        8.63      6.13 o 
   6   4  11       49.09       63.87     12.12 o 
  -8   5  11        2.92       11.12      6.66 o 
  -7   5  11      150.94      156.74     12.34 o 
  -6   5  11        6.76        8.87      5.76 o 
  -5   5  11       86.92      108.80     16.27 o 
  -4   5  11       64.73       67.78      8.43 o 
  -3   5  11        4.71        4.75      4.74 o 
  -2   5  11      133.95      130.27      8.90 o 
  -1   5  11       99.60      110.83     19.32 o 
   0   5  11      122.40      124.05      8.14 o 
   1   5  11       52.93       38.86      6.57 o 
   2   5  11      157.39      161.74      7.16 o 
   3   5  11       24.25       24.52      6.89 o 
   4   5  11       15.75       15.40      5.76 o 
   5   5  11        5.85        0.55      5.11 o 
   6   5  11        5.82        6.34      5.73 o 
  -7   6  11       74.14       84.57      9.99 o 
  -6   6  11        9.11        6.62     10.16 o 
  -5   6  11        0.15       -6.54      4.36 o 
  -4   6  11       15.89       14.45      6.00 o 
  -3   6  11        1.41       -3.20      4.64 o 
  -2   6  11        0.40       -1.98      4.88 o 
  -1   6  11      531.06      565.63     16.78 o 
   0   6  11       29.91       25.60      6.22 o 
   1   6  11      300.21      266.72     24.68 o 
   2   6  11        5.79        1.06      4.71 o 
   3   6  11        0.70       -5.26      3.50 o 
   4   6  11        0.70        0.32      5.55 o 
   5   6  11       75.54      116.10     18.09 o 
   6   6  11       65.48       83.63     10.23 o 
  -7   7  11       19.50        8.22      9.45 o 
  -6   7  11        0.78       -7.11      4.74 o 
  -5   7  11       21.29       19.65      6.50 o 
  -4   7  11        1.12       -3.91      4.36 o 
  -3   7  11        2.96       -3.65      4.84 o 
  -2   7  11      179.88      166.22      9.86 o 
  -1   7  11        0.00       -1.70      4.68 o 
   0   7  11       15.17        5.61      5.12 o 
   1   7  11       85.34       81.65     10.45 o 
   2   7  11        8.65        2.93      5.20 o 
   3   7  11        3.17       -1.77      5.17 o 
   4   7  11       68.93       48.13     11.94 o 
   5   7  11       72.68       82.73      9.97 o 
  -6   8  11       17.18       11.97      6.41 o 
  -5   8  11       30.21       24.31      6.95 o 
  -4   8  11       68.26       68.22      9.01 o 
  -3   8  11      147.27      141.27      9.78 o 
  -2   8  11       14.95       17.81      6.38 o 
  -1   8  11       39.59       44.97      7.54 o 
   0   8  11       98.52       83.85      9.14 o 
   1   8  11        0.44       -0.19      4.71 o 
   2   8  11       25.29       26.05      6.94 o 
   3   8  11       60.53       63.61      8.48 o 
   4   8  11        1.74       -3.66      6.75 o 
   5   8  11       24.87       31.81     11.27 o 
  -6   9  11        2.40       -0.23      5.85 o 
  -5   9  11        0.49       -0.16      5.70 o 
  -4   9  11        5.12        3.03      5.49 o 
  -3   9  11       96.98      117.30     11.77 o 
  -2   9  11        1.63       -1.58      5.21 o 
  -1   9  11        5.24        5.92      5.76 o 
   0   9  11       15.68       26.53      6.77 o 
   1   9  11        5.06       -2.20      5.24 o 
   2   9  11        6.54        1.76      6.91 o 
   3   9  11       17.41       14.73      6.35 o 
   4   9  11        1.00       -1.11      5.68 o 
  -5  10  11       19.37       16.49      6.81 o 
  -4  10  11       13.30       18.51      7.07 o 
  -3  10  11       10.68        8.12      6.58 o 
  -2  10  11       11.01       12.23      6.69 o 
  -1  10  11       29.52       29.02      7.27 o 
   0  10  11        2.92        0.84      6.04 o 
   1  10  11        6.52        6.57      6.16 o 
   2  10  11        1.18       -4.21      5.45 o 
   3  10  11        6.46       -1.70      5.88 o 
  -4  11  11        8.08        6.24      6.49 o 
  -3  11  11        0.39       -8.79      5.93 o 
  -2  11  11        0.91       -7.58      5.05 o 
  -1  11  11       10.32        4.92      6.09 o 
   0  11  11        4.88        3.78      6.17 o 
   1  11  11       11.29       22.41      7.38 o 
   2  11  11        6.77        1.17      6.12 o 
  -8   0  12        4.21        9.45      9.71 o 
  -7   0  12        2.29        1.29      8.69 o 
  -6   0  12       39.21       41.48     11.32 o 
  -5   0  12       17.19       36.94     10.38 o 
  -4   0  12      346.44      323.19     19.44 o 
  -3   0  12      763.65      789.18     29.47 o 
  -2   0  12        1.10       -3.22      4.81 o 
  -1   0  12      105.34       81.51      7.62 o 
   0   0  12        8.99       -1.59      4.05 o 
   1   0  12      572.82      528.93     15.09 o 
   2   0  12      168.50      179.32     13.37 o 
   3   0  12      222.42      235.07     15.92 o 
   4   0  12        0.74       -6.55      5.75 o 
   5   0  12        0.13        1.51      7.04 o 
   6   0  12        6.18        0.53      7.93 o 
  -8   1  12        8.53        3.34      6.69 o 
  -7   1  12       41.59       43.11     11.38 o 
  -6   1  12       14.85       12.91      6.61 o 
  -5   1  12      323.06      330.38     16.14 o 
  -4   1  12      119.49      132.44     10.54 o 
  -3   1  12        5.64        4.91      5.21 o 
  -2   1  12        7.48        3.11      3.49 o 
  -1   1  12       28.44       24.11      3.78 o 
   0   1  12      197.25      165.70      6.08 o 
   1   1  12      253.99      251.91      7.38 o 
   2   1  12      127.51      119.42      6.69 o 
   3   1  12        3.18        0.97      4.46 o 
   4   1  12       29.05       27.76      6.80 o 
   5   1  12        1.45        3.85      5.51 o 
   6   1  12        2.17       -1.64      5.51 o 
  -8   2  12        6.36        2.42      6.48 o 
  -7   2  12        2.45        1.28      6.08 o 
  -6   2  12       57.42       65.78     13.86 o 
  -5   2  12        4.57       -4.67      4.91 o 
  -4   2  12        0.65       -5.43      3.83 o 
  -3   2  12      111.51      110.71      7.05 o 
  -2   2  12        6.05        1.37      3.61 o 
  -1   2  12      603.12      597.13     22.62 o 
   0   2  12       98.64       99.27      5.32 o 
   1   2  12      119.78      117.94      5.46 o 
   2   2  12        0.44        0.54      3.74 o 
   3   2  12        2.26        4.51      4.96 o 
   4   2  12       43.32       53.11      8.44 o 
   5   2  12       19.96       21.61      6.79 o 
   6   2  12        0.66       -3.88      5.64 o 
  -8   3  12       57.72       93.81     11.77 o 
  -7   3  12        1.58        1.97      6.55 o 
  -6   3  12      142.37      134.13     22.13 o 
  -5   3  12       46.57       53.25      6.71 o 
  -4   3  12        4.31        3.64      4.18 o 
  -3   3  12       40.81       26.93      7.91 o 
  -2   3  12      119.07       96.25      6.73 o 
  -1   3  12       10.75        4.02      3.81 o 
   0   3  12       45.06       58.06      7.95 o 
   1   3  12      234.97      209.56      6.85 o 
   2   3  12        3.95        0.49      3.53 o 
   3   3  12       49.58       58.68     18.85 o 
   4   3  12       30.95       32.67      6.98 o 
   5   3  12        1.68       -3.67      5.01 o 
   6   3  12        2.02        2.86      7.08 o 
  -7   4  12       50.62       64.43     13.50 o 
  -6   4  12       34.18       35.72      8.00 o 
  -5   4  12       69.64       74.20      8.96 o 
  -4   4  12        0.00       -5.44      4.68 o 
  -3   4  12      125.84      125.53      8.91 o 
  -2   4  12       11.07       -0.06      3.83 o 
  -1   4  12        5.14        6.29      4.10 o 
   0   4  12        0.26       -0.33      3.59 o 
   1   4  12       44.10       39.33     10.63 o 
   2   4  12       84.23       97.73     13.38 o 
   3   4  12        9.46       11.10      5.61 o 
   4   4  12       12.48       15.61      6.25 o 
   5   4  12       54.19       66.50     21.41 o 
  -7   5  12        1.25       -2.70      8.31 o 
  -6   5  12        3.25       -2.27      5.54 o 
  -5   5  12        6.60       -2.54      6.10 o 
  -4   5  12       77.91       80.58      9.29 o 
  -3   5  12      227.87      216.37     11.06 o 
  -2   5  12       48.36       50.63      7.57 o 
  -1   5  12      305.79      326.75     10.43 o 
   0   5  12       17.76        9.18      5.42 o 
   1   5  12       38.46       38.06      6.81 o 
   2   5  12       38.33       28.16      8.47 o 
   3   5  12        6.16        1.45      6.26 o 
   4   5  12        5.77       -1.28      5.04 o 
   5   5  12        0.20       -0.68      5.80 o 
  -7   6  12       50.57       54.42     16.11 o 
  -6   6  12       62.42       85.12     10.22 o 
  -5   6  12       69.49      107.25     10.76 o 
  -4   6  12       38.31       39.98      8.03 o 
  -3   6  12      121.94      118.29      9.67 o 
  -2   6  12      119.99      138.19      9.41 o 
  -1   6  12       80.52      101.53      9.61 o 
   0   6  12       92.01       76.83     16.73 o 
   1   6  12       78.41       86.99      9.00 o 
   2   6  12        7.31       -0.19      4.99 o 
   3   6  12       15.46        4.25      5.33 o 
   4   6  12        4.16        4.86      8.64 o 
   5   6  12        1.18       -5.69      5.31 o 
  -6   7  12        1.65       -7.11      4.74 o 
  -5   7  12        0.00        1.41      5.96 o 
  -4   7  12        0.45       -0.77      5.48 o 
  -3   7  12       46.65       62.04      9.34 o 
  -2   7  12        1.97       -7.34      4.89 o 
  -1   7  12      104.50      110.49     10.26 o 
   0   7  12       34.29       28.73      6.55 o 
   1   7  12      129.37      135.77     11.97 o 
   2   7  12        0.03       -0.89      4.76 o 
   3   7  12       72.14       86.87      9.60 o 
   4   7  12        9.09        3.03      9.00 o 
  -5   8  12       74.60       78.91     10.04 o 
  -4   8  12       31.09       50.10      8.82 o 
  -3   8  12      119.05      151.50     12.33 o 
  -2   8  12        3.70       -3.44      5.29 o 
  -1   8  12        0.07       -6.75      4.82 o 
   0   8  12        1.99       -7.03      4.68 o 
   1   8  12       14.59        7.76      5.83 o 
   2   8  12       13.88        0.77      5.69 o 
   3   8  12       21.20       12.23      6.27 o 
   4   8  12        0.71        5.79      8.64 o 
  -5   9  12       16.47       12.06      6.73 o 
  -4   9  12      149.36      175.93     11.44 o 
  -3   9  12       64.06       87.64     10.41 o 
  -2   9  12       16.91        7.68      6.93 o 
  -1   9  12       38.63       41.03      7.97 o 
   0   9  12        0.31       -5.78      4.86 o 
   1   9  12        8.66        5.47      5.58 o 
   2   9  12       38.57       26.65      9.76 o 
   3   9  12       70.90       89.76     10.13 o 
  -3  10  12        2.33       -1.77      6.05 o 
  -2  10  12        4.66        0.95      6.03 o 
  -1  10  12       65.55       57.95      8.71 o 
   0  10  12        6.38        3.59      5.71 o 
   1  10  12       59.29       59.63      9.16 o 
  -7   1  13        3.22       -5.43      5.91 o 
  -6   1  13        2.36       -6.16      5.09 o 
  -5   1  13        1.70       -4.88     11.23 o 
  -4   1  13       34.54       29.16      7.05 o 
  -3   1  13      167.39      148.93      9.83 o 
  -2   1  13        3.02       -5.45      3.63 o 
  -1   1  13       70.97       70.40      6.32 o 
   0   1  13       54.96       55.86      5.18 o 
   1   1  13       33.33       28.18      4.20 o 
   2   1  13       12.87       11.42      5.42 o 
   3   1  13       11.94        3.88      8.38 o 
   4   1  13        7.36       11.59      5.99 o 
   5   1  13        7.04        7.28      6.06 o 
  -7   2  13       13.69       12.50      7.32 o 
  -6   2  13       21.03       13.30      6.71 o 
  -5   2  13       23.70       12.84      6.17 o 
  -4   2  13       33.24       21.27      9.40 o 
  -3   2  13       13.24       11.06      4.46 o 
  -2   2  13       68.13       79.20     12.59 o 
  -1   2  13        0.37       -3.59      3.55 o 
   0   2  13       28.50       22.82      6.18 o 
   1   2  13      130.71      119.05      7.06 o 
   2   2  13        1.63        1.22      4.69 o 
   3   2  13       25.72       37.90      7.09 o 
   4   2  13        0.19       -0.80      5.40 o 
   5   2  13        0.00       -5.84      5.42 o 
  -7   3  13        2.00        4.16      6.44 o 
  -6   3  13        3.69        9.79      6.58 o 
  -5   3  13       83.94      113.43     11.58 o 
  -4   3  13        0.00       -3.38      3.88 o 
  -3   3  13        5.68        5.98      4.11 o 
  -2   3  13      331.36      331.01     10.76 o 
  -1   3  13      232.05      222.43      9.92 o 
   0   3  13       25.80       27.18      5.19 o 
   1   3  13       21.37       13.31      5.53 o 
   2   3  13       64.73       65.07      6.56 o 
   3   3  13        0.15       -5.16      4.29 o 
   4   3  13        0.92       -3.41      5.06 o 
   5   3  13        0.92       -2.21      5.67 o 
  -6   4  13        0.91       -0.70      5.92 o 
  -5   4  13       16.35        7.20      4.92 o 
  -4   4  13       44.48       35.84      6.13 o 
  -3   4  13       85.94       87.40      9.36 o 
  -2   4  13      120.62      113.29      8.36 o 
  -1   4  13       16.79       14.56      4.31 o 
   0   4  13        1.56       -1.39      3.67 o 
   1   4  13        0.55        6.23      4.87 o 
   2   4  13       46.53       59.07      7.92 o 
   3   4  13        6.87        4.29      5.38 o 
   4   4  13        0.29       -3.33      8.18 o 
  -6   5  13        3.78        2.70      6.38 o 
  -5   5  13        3.69       -7.25      5.49 o 
  -4   5  13       35.00       41.93      7.84 o 
  -3   5  13       51.56       64.50      8.94 o 
  -2   5  13        0.56       -5.53      4.04 o 
  -1   5  13        0.94       -2.84      3.83 o 
   0   5  13       16.02        5.18      3.86 o 
   1   5  13        0.38       -2.04      4.95 o 
   2   5  13        0.48        1.09      5.39 o 
   3   5  13       31.13       37.29     11.23 o 
   4   5  13        0.14       -3.37      4.83 o 
  -6   6  13        3.77       -6.04      6.59 o 
  -5   6  13        0.11       -6.50      5.89 o 
  -4   6  13       22.16       30.46      7.50 o 
  -3   6  13       30.46       15.26      6.42 o 
  -2   6  13       25.16       17.01      6.44 o 
  -1   6  13       10.57        7.98      4.47 o 
   0   6  13       88.03       95.53     13.01 o 
   1   6  13       77.22       89.98     21.10 o 
   2   6  13       17.91       14.08      6.54 o 
   3   6  13        6.53        7.89      8.69 o 
   4   6  13       15.78       13.32      9.00 o 
  -5   7  13       70.27       87.40     11.00 o 
  -4   7  13       14.72       10.40      7.42 o 
  -3   7  13        1.84       -4.40      5.57 o 
  -2   7  13        9.27        8.17      5.52 o 
  -1   7  13        5.07       -3.60      5.00 o 
   0   7  13        7.79        6.48      5.62 o 
   1   7  13       26.69       23.92      6.95 o 
   2   7  13        7.64       -5.77      5.10 o 
   3   7  13        0.28       -5.21      7.62 o 
  -4   8  13       20.19       27.88      8.03 o 
  -3   8  13       66.69       95.05     10.83 o 
  -2   8  13        0.05       -2.31      8.35 o 
  -1   8  13       10.61        3.19      5.76 o 
   0   8  13        5.25       -1.11      5.46 o 
   1   8  13        2.02       -7.07      4.71 o 
   2   8  13        8.67        5.00      5.68 o 
  -3   9  13       12.97       13.18      7.10 o 
  -2   9  13        0.07       -7.44      4.96 o 
  -1   9  13        0.01       -5.08      5.64 o 
   0   9  13        0.04       -0.83      5.46 o 
   1   9  13       29.35       29.47      7.43 o 
  -6   0  14        3.23        3.25     10.11 o 
  -5   0  14        0.31       -0.18      8.20 o 
  -4   0  14      136.32      126.31     16.80 o 
  -3   0  14       39.64       31.28     10.43 o 
  -2   0  14       23.82       18.67      9.45 o 
  -1   0  14       17.99       -2.23      6.33 o 
   0   0  14        1.49       -1.90      4.54 o 
   1   0  14       50.31       42.96     10.16 o 
   2   0  14        6.91       13.28      8.51 o 
   3   0  14       84.84      165.68     17.96 o 
   4   0  14        7.15        6.55      9.00 o 
  -6   1  14        0.01       -4.07      5.81 o 
  -5   1  14       39.41       30.73      7.71 o 
  -4   1  14       63.50       72.86      9.52 o 
  -3   1  14       38.18        8.35      6.03 o 
  -2   1  14       50.13       53.01      8.17 o 
  -1   1  14       60.25       50.21      9.28 o 
   0   1  14      107.83      108.35      9.31 o 
   1   1  14       29.44       35.36      6.59 o 
   2   1  14        9.04       16.44      5.92 o 
   3   1  14       32.02       55.21      8.32 o 
   4   1  14        0.80        3.03      5.64 o 
  -6   2  14       33.31       28.09      8.05 o 
  -5   2  14       16.17       13.17      6.71 o 
  -4   2  14       16.66       21.67      6.85 o 
  -3   2  14        0.43       -2.45      5.02 o 
  -2   2  14       19.59       27.60      5.46 o 
  -1   2  14        3.78        6.36      4.23 o 
   0   2  14       17.53        6.31      4.14 o 
   1   2  14        3.26        9.69      4.96 o 
   2   2  14       17.84       17.58      5.97 o 
   3   2  14       20.00       25.17      7.01 o 
   4   2  14        1.84       -2.33      5.73 o 
  -6   3  14       15.14       15.51      7.18 o 
  -5   3  14        1.03        5.25      6.39 o 
  -4   3  14        2.40       -3.53      5.70 o 
  -3   3  14        7.72        4.06      4.31 o 
  -2   3  14        7.69        3.47      4.58 o 
  -1   3  14       50.78       40.72      6.17 o 
   0   3  14        9.58        2.28      3.94 o 
   1   3  14        9.71        3.33      8.67 o 
   2   3  14        0.00       -3.16      7.57 o 
   3   3  14        0.42        2.52      5.70 o 
  -5   4  14        0.40       -2.48      5.46 o 
  -4   4  14       11.89       17.37      5.38 o 
  -3   4  14        0.44       -6.05      4.03 o 
  -2   4  14       85.76       62.98     11.09 o 
  -1   4  14       41.32       34.84      5.69 o 
   0   4  14       33.51       36.82     17.27 o 
   1   4  14       25.86       16.12      6.34 o 
   2   4  14        9.11       10.25      8.82 o 
   3   4  14       68.79       96.74     15.28 o 
  -5   5  14        2.01        1.62      4.86 o 
  -4   5  14        0.00       -7.65      5.87 o 
  -3   5  14        2.26        3.28      4.52 o 
  -2   5  14        0.63       -4.24      4.13 o 
  -1   5  14        1.26        2.08      4.18 o 
   0   5  14        0.95       -6.86      6.84 o 
   1   5  14        0.02        3.42      5.38 o 
   2   5  14        6.22       -1.08      5.47 o 
   3   5  14        0.16      -11.36      7.57 o 
  -4   6  14        8.94        5.23      6.60 o 
  -3   6  14        1.36       -5.97      3.98 o 
  -2   6  14        0.08       -5.93      3.96 o 
  -1   6  14       67.49       57.85     12.18 o 
   0   6  14       19.57       17.62      6.50 o 
   1   6  14       10.01       -2.99      6.68 o 
   2   6  14        2.84        0.52      5.91 o 
  -3   7  14        3.71       -3.84      5.81 o 
  -2   7  14        0.10       -7.70      5.13 o 
  -1   7  14        0.03       -5.48      5.15 o 
   0   7  14        4.72       -4.53      5.14 o 
   1   7  14       54.97       61.53      9.18 o 
  -4   1  15        0.21        0.15      5.98 o 
  -3   1  15       24.68       21.58     12.12 o 
  -2   1  15        1.14       -5.01      5.04 o 
  -1   1  15        7.32       -2.37      4.79 o 
   0   1  15        6.09        8.99      4.98 o 
   1   1  15       23.78       34.66     10.16 o 
   2   1  15        2.39        3.39      5.47 o 
  -4   2  15       28.01       29.91      7.58 o 
  -3   2  15        1.50        5.59      7.66 o 
  -2   2  15        7.97        1.17      5.65 o 
  -1   2  15        0.06       -5.60      3.74 o 
   0   2  15        3.26        8.79      5.46 o 
   1   2  15       33.93       36.00     10.92 o 
   2   2  15       15.48       27.80     10.20 o 
  -4   3  15       19.46       14.72      6.87 o 
  -3   3  15        3.71       -3.21      5.59 o 
  -2   3  15        0.00       -4.83      4.27 o 
  -1   3  15        8.32        4.63      4.32 o 
   0   3  15       33.60       26.95     14.93 o 
   1   3  15        6.90        1.71      5.54 o 
   2   3  15       20.57       38.99     11.36 o 
  -3   4  15        0.03       -0.15      4.55 o 
  -2   4  15       13.88       20.50      6.03 o 
  -1   4  15        1.27       -3.75      4.24 o 
   0   4  15        6.61        5.73      5.90 o 
   1   4  15       29.38       14.57      6.66 o 
  -2   5  15       17.76       22.98      9.30 o 
  -1   5  15       34.56       45.73      8.43 o 
   0   5  15        0.43       -2.71      5.54 o 
                                                 
